# Supplementary material for: Adaptive Response of Saccharomyces Hosts to Totiviridae L-A dsRNA Viruses Is Achieved through Intrinsically Balanced Action of Targeted Transcription Factors
Source: J Fungi (Basel). 2022 Apr 9;8(4):381. doi: 10.3390/jof8040381 (PMC9028071; doi:10.3390/jof8040381)
Supplement: Supplementary file 1 [file jof-08-00381-s001.zip › Table S1.xlsx]

## Sheet: M437 genes
Upregulated (F.C.>1,5) and downregulated (F.C.<-1,5) genes in M437[L] cells
	Essential genes
Gene systematic name	Gene standart name	Fold change	FDR p-value correction	Gene name	Description
YDR534C	FIT1	66.01	3.3e-05	Facilitator of Iron Transport	Mannoprotein that is incorporated into the cell wall; incorporated via a glycosylphosphatidylinositol (GPI) anchor; involved in the retention of siderophore-iron in the cell wall
YJR005C-A	LSO1	51.52	0.000341	Late-annotated Small Open reading frame	Protein with a potential role in response to iron deprivation; transcription increases during iron deprivation and during treatment with 2-(6-benzyl-2-pyridyl)quinazoline (BPQ) and copper; regulated by Aft1p and, to a lesser extent, by Aft2p; originally identified as a syntenic homolog of an Ashbya gossypii gene; localizes to nucleus and cytoplasm, and nuclear localization is enhanced under iron-…
YHR175W-A		15.19	0.01		Putative protein of unknown function; identified by fungal homology and RT-PCR
YEL065W	SIT1	12.82	6.86e-05	Siderophore Iron Transport	Ferrioxamine B transporter; member of the ARN family of transporters that specifically recognize siderophore-iron chelates; transcription is induced during iron deprivation and diauxic shift; potentially phosphorylated by Cdc28p
YDR003W-A		12.61	0.01		Putative protein of unknown function; identified by expression profiling and mass spectrometry
YOR382W	FIT2	12.55	0.00476	Facilitator of Iron Transport	Mannoprotein that is incorporated into the cell wall; incorporated via a glycosylphosphatidylinositol (GPI) anchor; involved in the retention of siderophore-iron in the cell wall
YLR411W	CTR3	11.25	0.00166	Copper TRansport	High-affinity copper transporter of the plasma membrane; acts as a trimer; gene is disrupted by a Ty2 transposon insertion in many laboratory strains of S. cerevisiae
YLR154C-H		10.38	0.0033		Putative protein of unknown function; identified by fungal homology comparisons and RT-PCR; this ORF partially overlaps RDN5-2; YLR154C-H has a paralog, YLR157C-C, that arose from a segmental duplication
YOR383C	FIT3	9.53	4.65e-06	Facilitator of Iron Transport	Mannoprotein that is incorporated into the cell wall; incorporated via a glycosylphosphatidylinositol (GPI) anchor; involved in the retention of siderophore-iron in the cell wall
YHL047C	ARN2	9.19	0.000341	AFT1 ReguloN	Transporter; member of the ARN family of transporters that specifically recognize siderophore-iron chelates; responsible for uptake of iron bound to the siderophore triacetylfusarinine C
YMR230W-A		8.79	0.00295		Putative protein of unknown function
YMR001C-A		8.24	0.03		Putative protein of unknown function
YLR214W	FRE1	8.22	9.31e-05	Ferric REductase	Ferric reductase and cupric reductase; reduces siderophore-bound iron and oxidized copper prior to uptake by transporters; expression induced by low copper and iron levels
YMR058W	FET3	8.2	4.1e-05	FErrous Transport	Ferro-O2-oxidoreductase; multicopper oxidase that oxidizes ferrous (Fe2+) to ferric iron (Fe3+) for subsequent cellular uptake by transmembrane permease Ftr1p; required for high-affinity iron uptake and involved in mediating resistance to copper ion toxicity, belongs to class of integral membrane multicopper oxidases; protein abundance increases in response to DNA replication stress
YLR156C-A		7.58	0.02		Putative protein of unknown function; identified by fungal homology comparisons and RT-PCR; partially overlaps RND5-3; YLR156C-A has a paralog, YLR159C-A, that arose from a segmental duplication
YER138W-A		7.34	0.03		Putative protein of unknown function; YER138W-A has a paralog, YBL107W-A, that arose from a single-locus duplication
YKL220C	FRE2	7.15	0.000663	Ferric REductase	Ferric reductase and cupric reductase; reduces siderophore-bound iron and oxidized copper prior to uptake by transporters; expression induced by low iron levels but not by low copper levels
YLR237W	THI7	7.07	3.13e-15	THIamine metabolism	Plasma membrane transporter responsible for the uptake of thiamine; contributes to uptake of 5-aminoimidazole-4-carboxamide-1-beta-D-ribofuranoside (acadesine); member of the major facilitator superfamily of transporters; mutation of human ortholog causes thiamine-responsive megaloblastic anemia
YLR264C-A		6.36	4.36e-14		Putative protein of unknown function
YHR094C	HXT1	5.89	0.00618	HeXose Transporter	Low-affinity glucose transporter of the major facilitator superfamily; expression is induced by Hxk2p in the presence of glucose and repressed by Rgt1p when glucose is limiting; HXT1 has a paralog, HXT6, what arose from the whole genome duplication
YLR157C-C		5.72	0.05		Putative protein of unknown function; identified by fungal homology comparisons and RT-PCR; this ORF partially overlaps RDN5-4; YLR157C-C has a paralog, YLR154C-H, that arose from a segmental duplication
YBR047W	FMP23	5.26	0.000273	Found in Mitochondrial Proteome	Putative protein of unknown function; proposed to be involved in iron or copper homeostasis; the authentic, non-tagged protein is detected in highly purified mitochondria in high-throughput studies
YCR020C	PET18	4.99	5.16e-05	PETite colonies	Protein of unknown function; has weak similarity to proteins involved in thiamin metabolism; expression is induced in the absence of thiamin
YCR024C-B		4.8	7.42e-10		Putative protein of unknown function; identified by expression profiling and mass spectrometry
YBR092C	PHO3	4.75	1.74e-08	PHOsphate metabolism	Constitutively expressed acid phosphatase similar to Pho5p; brought to the cell surface by transport vesicles; hydrolyzes thiamin phosphates in the periplasmic space, increasing cellular thiamin uptake; expression is repressed by thiamin
YHL012W		4.62	0.000156		Putative UTP glucose-1-phosphate uridylyltransferase; YHL012W has a paralog, UGP1, that arose from the whole genome duplication
YLR136C	TIS11	4.49	0.02	similar to the mammalian TPA Induced Sequence gene family	mRNA-binding protein expressed during iron starvation; binds to a sequence element in the 3'-untranslated regions of specific mRNAs to mediate their degradation; involved in iron homeostasis; protein increases in abundance and relative distribution to the nucleus increases upon DNA replication stress; TIS11 has a paralog, CTH1, that arose from the whole genome duplication
YGR164W		4.45	0.00615		Putative protein of unknown function; conserved across S. cerevisiae strains
YNL162W-A		4.18	2.59e-05		Putative protein of unknown function; identified by homology
YLR004C	THI73	4.16	0.00729	THIamine regulon	Putative plasma membrane permease; proposed to be involved in carboxylic acid uptake and repressed by thiamine; substrate of Dbf2p/Mob1p kinase; transcription is altered if mitochondrial dysfunction occurs
YLR285C-A		4.14	0.02		Putative protein of unknown function; identified by fungal homology and RT-PCR
YDR034C-A		4.12	8.21e-06		Putative protein of unknown function; contained within the solo Ty1 LTR element YDRWdelta7
YHR213W-A		4.11	1.26e-07		Putative protein of unknown function; identified by gene-trapping, microarray-based expression analysis, and genome-wide homology searching
YNR060W	FRE4	4.09	0.03	Ferric REductase	Ferric reductase; reduces a specific subset of siderophore-bound iron prior to uptake by transporters; expression induced by low iron levels
YDR524W-A		3.91	3.19e-08		Putative protein of unknown function; small ORF identified by SAGE; deletion strains are moderately sensitive to the radiomimetic drug bleomycin
YNL065W	AQR1	3.7	1.41e-07	Acids Quinidine Resistance	Plasma membrane transporter of the major facilitator superfamily; member of the 12-spanner drug:H(+) antiporter DHA1 family; confers resistance to short-chain monocarboxylic acids and quinidine; involved in the excretion of excess amino acids; AQR1 has a paralog, QDR1, that arose from the whole genome duplication; relocalizes from plasma membrane to cytoplasm upon DNA replication stress
YHL040C	ARN1	3.7	0.0061	AFT1 ReguloN	ARN family transporter for siderophore-iron chelates; responsible for uptake of iron bound to ferrirubin, ferrirhodin, and related siderophores; protein increases in abundance and relocalizes to the vacuole upon DNA replication stress
YFR055W	IRC7	3.68	0.000594	Increased Recombination Centers	Beta-lyase involved in the production of thiols; null mutant displays increased levels of spontaneous Rad52p foci; expression induced by nitrogen limitation in a GLN3, GAT1-dependent manner and by copper levels in a Mac1-dependent manner
YDL184C	RPL41A	3.6	2.5e-06	Ribosomal Protein of the Large subunit	Ribosomal 60S subunit protein L41A; comprises only 25 amino acids; rpl41a rpl41b double null mutant is viable; homologous to mammalian ribosomal protein L41, no bacterial homolog; RPL41A has a paralog, RPL41B, that arose from the whole genome duplication
YER175C	TMT1	3.57	0.00729	Trans-aconitate MethylTransferase	Trans-aconitate methyltransferase; cytosolic enzyme that catalyzes the methyl esterification of 3-isopropylmalate, an intermediate of the leucine biosynthetic pathway, and trans-aconitate, which inhibits the citric acid cycle
YPL058C	PDR12	3.49	3.65e-06	Pleiotropic Drug Resistance	Plasma membrane ATP-binding cassette (ABC) transporter; weak-acid-inducible multidrug transporter required for weak organic acid resistance; induced by sorbate and benzoate and regulated by War1p; mutants exhibit sorbate hypersensitivity
YEL067C		3.48	0.0046		Putative protein of unknown function; the authentic, non-tagged protein is detected in highly purified mitochondria in high-throughput studies
YCL036W	GFD2	3.41	2.33e-05	Great for Full DEAD box protein activity	Protein of unknown function; identified as a high-copy suppressor of a dbp5 mutation; GFD2 has a paralog, YDR514C, that arose from the whole genome duplication
YCR024C-A	PMP1	3.36	1.24e-05	Plasma Membrane Proteolipid	Regulatory subunit for the plasma membrane H(+)-ATPase Pma1p; small single-membrane span proteolipid; forms unique helix and positively charged cytoplasmic domain that is able to specifically segregate phosphatidylserines; PMP1 has a paralog, PMP2, that arose from the whole genome duplication
YKR099W	BAS1	3.32	1.05e-05	BASal	Myb-related transcription factor; involved in regulating basal and induced expression of genes of the purine and histidine biosynthesis pathways; also involved in regulation of meiotic recombination at specific genes
YLR073C	RFU1	3.3	0.00576	Regulator of Free Ubiquitin chains	Protein that inhibits Doa4p deubiquitinating activity; contributes to ubiquitin homeostasis by regulating the conversion of free ubiquitin chains to ubiquitin monomers by Doa4p; GFP-fusion protein localizes to endosomes
YOR381W	FRE3	3.26	0.00723	Ferric REductase	Ferric reductase; reduces siderophore-bound iron prior to uptake by transporters; expression induced by low iron levels
YPR124W	CTR1	3.15	0.02	Copper TRansport	High-affinity copper transporter of plasma membrane; mediates nearly all copper uptake under low copper conditions; transcriptionally induced at low copper levels and degraded at high copper levels; protein increases in abundance and relocalizes from nucleus to plasma membrane upon DNA replication stress; human homolog SLC31A1 can complement a yeast ctr1 ctr3 double deletion
YGL209W	MIG2	3.13	0.03	Multicopy Inhibitor of GAL gene expression	Zinc finger transcriptional repressor; cooperates with Mig1p in glucose-induced gene repression; under low glucose conditions relocalizes to mitochondrion, where it interacts with Ups1p, antagonizes mitochondrial fission factor Dnm1p, indicative of a role in mitochondrial fusion or regulating morphology; regulates filamentous growth in response to glucose depletion; activated in stochastic pulses…
YDR345C	HXT3	3.07	2.83e-05	HeXose Transporter	Low affinity glucose transporter of the major facilitator superfamily; expression is induced in low or high glucose conditions; HXT3 has a paralog, HXT5, that arose from the whole genome duplication
YDL133C-A	RPL41B	3.07	0.00198	Ribosomal Protein of the Large subunit	Ribosomal 60S subunit protein L41B; comprises only 25 amino acids; rpl41a rpl41b double null mutant is viable; homologous to mammalian ribosomal protein L41, no bacterial homolog; RPL41B has a paralog, RPL41A, that arose from the whole genome duplication
YOR107W	RGS2	3.02	2.35e-05	Regulator of heterotrimeric G protein Signaling	Negative regulator of glucose-induced cAMP signaling; directly activates the GTPase activity of the heterotrimeric G protein alpha subunit Gpa2p
YER145C	FTR1	3	0.000363	Fe TRansporter	High affinity iron permease; involved in the transport of iron across the plasma membrane; forms complex with Fet3p; expression is regulated by iron; protein abundance increases in response to DNA replication stress
YBL054W	TOD6	2.97	2.74e-06	Twin Of Dot6p	PAC motif binding protein involved in rRNA and ribosome biogenesis; subunit of the RPD3L histone deacetylase complex; Myb-like HTH transcription factor; hypophosphorylated by rapamycin treatment in a Sch9p-dependent manner; activated in stochastic pulses of nuclear localization
YDL199C		2.94	0.03		Putative transporter; member of the sugar porter family
YLR056W	ERG3	2.93	0.000139	ERGosterol biosynthesis	C-5 sterol desaturase; glycoprotein that catalyzes the introduction of a C-5(6) double bond into episterol, a precursor in ergosterol biosynthesis; transcriptionally down-regulated when ergosterol is in excess; mutants are viable, but cannot grow on non-fermentable carbon sources; substrate of HRD ubiquitin ligase; mutation is functionally complemented by human SC5D
YOR315W	SFG1	2.87	0.00514	SuperFicial pseudohyphal Growth	Nuclear protein putative transcription factor; required for growth of superficial pseudohyphae (which do not invade the agar substrate) but not for invasive pseudohyphal growth; may act together with Phd1p; potential Cdc28p substrate
YOR338W		2.87	0.02		Putative protein of unknown function; YOR338W transcription is regulated by Azf1p and its transcript is a specific target of the G protein effector Scp160p; identified as being required for sporulation in a high-throughput mutant screen; YOR338W has a paralog, FUN19, that arose from the whole genome duplication
YKR092C	SRP40	2.82	4.1e-05	Serine Rich Protein	Nucleolar serine-rich protein; role in preribosome assembly or transport; may function as a chaperone of small nucleolar ribonucleoprotein particles (snoRNPs); immunologically and structurally to rat Nopp140
YMR062C	ARG7	2.8	0.0025	ARGinine requiring	Mitochondrial ornithine acetyltransferase; catalyzes the fifth step in arginine biosynthesis; also possesses acetylglutamate synthase activity, regenerates acetylglutamate while forming ornithine
YJR025C	BNA1	2.79	9.6e-05	Biosynthesis of Nicotinic Acid	3-hydroxyanthranilic acid dioxygenase; required for the de novo biosynthesis of NAD from tryptophan via kynurenine; expression regulated by Hst1p
YDR179C	CSN9	2.78	0.00787	Cop9 SigNalosome subunit	Subunit of the Cop9 signalosome; Cop9 signalosome is required for deneddylation, or removal of the ubiquitin-like protein Rub1p from Cdc53p (cullin); involved in adaptation to pheromone signaling
YJL212C	OPT1	2.78	0.00144	OligoPeptide Transporter	Proton-coupled oligopeptide transporter of the plasma membrane; also transports glutathione and phytochelatin; member of the OPT family
YEL017C-A	PMP2	2.75	0.00611	Plasma Membrane Proteolipid	Proteolipid associated with plasma membrane H(+)-ATPase (Pma1p); regulates plasma membrane H(+)-ATPase activity; protein abundance increases in response to DNA replication stress; PMP2 has a paralog, PMP1, that arose from the whole genome duplication
YGR239C	PEX21	2.74	0.01	PEroXin	Peroxin required for peroxisomal matrix protein targeting; acts on proteins containing the PTS2 targeting sequence; interacts with Pex7p; constitutively expressed; partially redundant with Pex18p; required for import of the Gpd1p-Pnc1p heterodimer in which only Gpd1p has a peroxisomal targeting signal; relative distribution to cytoplasmic foci increases upon DNA replication stress
YNL299W	TRF5	2.73	0.000341	Topoisomerase one-Related Function	Non-canonical poly(A) polymerase; involved in nuclear RNA degradation as a component of the TRAMP complex; catalyzes polyadenylation of hypomodified tRNAs, and snoRNA and rRNA precursors; overlapping but non-redundant functions with Pap2p
YER053C-A		2.72	0.03		Protein of unknown function; green fluorescent protein (GFP)-fusion protein localizes to the endoplasmic reticulum; protein abundance increases in response to DNA replication stress
YGR079W		2.71	0.01		Putative protein of unknown function; YGR079W is not an essential gene
YIR034C	LYS1	2.7	0.05	LYSine requiring	Saccharopine dehydrogenase (NAD+, L-lysine-forming); catalyzes the conversion of saccharopine to L-lysine, which is the final step in the lysine biosynthesis pathway; also has mRNA binding activity
YLR063W	BMT6	2.65	2.83e-05	Base Methyltransferase of Twenty five S rRNA 6	Methyltransferase required for m3U2843 methylation of the 25S rRNA; S-adenosylmethionine-dependent; green fluorescent protein (GFP)-fusion protein localizes to the cytoplasm; YLR063W is not an essential gene
YDL167C	NRP1	2.62	3.94e-05	N (asparagine)-Rich Protein	Putative RNA binding protein of unknown function; localizes to stress granules induced by glucose deprivation; predicted to be involved in ribosome biogenesis
YNL119W	NCS2	2.61	2.89e-05	Needs Cla4 to Survive	Protein required for uridine thiolation of Lys(UUU) and Glu(UUC) tRNAs; required for the thiolation of uridine at the wobble position of Lys(UUU) and Glu(UUC) tRNAs; has a role in urmylation and in invasive and pseudohyphal growth; inhibits replication of Brome mosaic virus in S. cerevisiae
YDL232W	OST4	2.6	0.0016	OligoSaccharylTransferase	Subunit of the oligosaccharyltransferase complex of the ER lumen; complex catalyzes protein asparagine-linked glycosylation; type I membrane protein required for incorporation of Ost3p or Ost6p into the OST complex
YDR184C	ATC1	2.59	9.78e-05	Aip Three Complex	Nuclear protein; possibly involved in regulation of cation stress responses and/or in the establishment of bipolar budding pattern; relative distribution to the nucleus decreases upon DNA replication stress
YDR075W	PPH3	2.55	0.00308	Protein PHosphatase	Catalytic subunit of protein phosphatase PP4 complex; Pph3p and Psy2p form active complex, Psy4p may provide substrate specificity; regulates recovery from the DNA damage checkpoint, the gene conversion- and single-strand annealing-mediated pathways of meiotic double-strand break repair and efficient Non-Homologous End-Joining (NHEJ) pathway; involved in activation of Gln3p to alleviate nitrogen …
YHR029C	YHI9	2.54	0.00342		Protein of unknown function; null mutant is defective in unfolded protein response; possibly involved in a membrane regulation metabolic pathway; member of the PhzF superfamily, though most likely not involved in phenazine production
YMR147W	LDO45	2.5	0.00185	Lipid Droplet Organization protein of 45 Kda	Putative protein of unknown function; SWAT-GFP and mCherry fusion proteins localize to the cell periphery
YEL033W	MTC7	2.5	0.00154	Maintenance of Telomere Capping	Protein of unknown function; predicted metabolic role based on network analysis derived from ChIP experiments, a large-scale deletion study and localization of transcription factor binding sites; null mutant is sensitive to temperature oscillation in a cdc13-1 mutant
YDL039C	PRM7	2.5	0.02	Pheromone-Regulated Membrane protein	Pheromone-regulated protein; predicted to have one transmembrane segment; promoter contains Gcn4p binding elements; in W303 strain one continuous open reading frame comprising of YDL037C, the intergenic region and YDL039C encodes the IMI1
YOR337W	TEA1	2.5	0.00242	Ty Enhancer Activator	Ty1 enhancer activator involved in Ty enhancer-mediated transcription; required for full levels of Ty enhancer-mediated transcription; C6 zinc cluster DNA-binding protein
YLR213C	CRR1	2.49	0.04	CRH-Related	Putative glycoside hydrolase of the spore wall envelope; required for normal spore wall assembly, possibly for cross-linking between the glucan and chitosan layers; expressed during sporulation
YDL198C	GGC1	2.49	0.00826	GDP/GTP Carrier	Mitochondrial GTP/GDP transporter; essential for mitochondrial genome maintenance; has a role in mitochondrial iron transport; member of the mitochondrial carrier family
YBR238C		2.49	0.00947		Mitochondrial membrane protein; not required for respiratory growth but causes a synthetic respiratory defect in combination with rmd9 mutations; transcriptionally up-regulated by TOR; deletion increases life span; YBR238C has a paralog, RMD9, that arose from the whole genome duplication
YML113W	DAT1	2.48	0.000625	DATin	DNA binding protein that recognizes oligo(dA).oligo(dT) tracts; Arg side chain in its N-terminal pentad Gly-Arg-Lys-Pro-Gly repeat is required for DNA-binding; relocalizes to the cytosol in response to hypoxia; not essential for viability
YOL124C	TRM11	2.48	0.000341	TRna Methyltransferase	Catalytic subunit of adoMet-dependent tRNA methyltransferase complex; required for the methylation of the guanosine nucleotide at position 10 (m2G10) in tRNAs; contains a THUMP domain and a methyltransferase domain; another complex member is Trm112p
YMR015C	ERG5	2.45	0.00137	ERGosterol biosynthesis	C-22 sterol desaturase; a cytochrome P450 enzyme that catalyzes the formation of the C-22(23) double bond in the sterol side chain in ergosterol biosynthesis; may be a target of azole antifungal drugs
YFL051C		2.45	0.000239		Putative protein of unknown function; SWAT-GFP fusion protein localizes to the cell periphery while mCherry fusion protein localizes to both the cell periphery and vacuole; YFL051C is not an essential gene
YCR054C	CTR86	2.44	0.04	Copper TRansport protein	Essential protein of unknown function; with orthologs in Ashbya gossypii and Candida albicans; similar to human ATXN10, mutations in which cause spinocerebellar ataxia type 10; codon usage corresponds to that observed for yeast genes expressed at low levels; relative distribution to the nucleus increases upon DNA replication stress
YPR065W	ROX1	2.43	0.01	Regulation by OXygen	Heme-dependent repressor of hypoxic genes; mediates aerobic transcriptional repression of hypoxia induced genes such as COX5b and CYC7; repressor function regulated through decreased promoter occupancy in response to oxidative stress; contains an HMG domain that is responsible for DNA bending activity; involved in the hyperosmotic stress resistance
YGR035C		2.42	0.02		Putative protein of unknown function, potential Cdc28p substrate; transcription is activated by paralogous transcription factors Yrm1p and Yrr1p along with genes involved in multidrug resistance; YGR035C has a paralog, YLR346C, that arose from the whole genome duplication
YGR030C	POP6	2.39	0.000133	Processing Of Precursor RNAs	Subunit of RNase MRP, nuclear RNase P and telomerase; forms a soluble heterodimer with Pop7p that binds P3 domain of RNase MRP and RNase P RNAs; RNase MRP cleaves pre-rRNA, nuclear RNase P cleaves tRNA precursors to generate mature 5' ends and facilitates turnover of nuclear RNAs, while telomerase replenishes telomeric DNA; relocalizes to the cytosol in response to hypoxia
YEL063C	CAN1	2.38	0.00236	CANavanine resistance	Plasma membrane arginine permease; requires phosphatidyl ethanolamine (PE) for localization, exclusively associated with lipid rafts; mutation confers canavanine resistance; CAN1 has a paralog, ALP1, that arose from the whole genome duplication
YHR032W	ERC1	2.38	0.00295	Ethionine Resistance Conferring	Member of the multi-drug and toxin extrusion (MATE) family; the MATE family is part of the multidrug/oligosaccharidyl-lipid/polysaccharide (MOP) exporter superfamily; overproduction confers ethionine resistance and accumulation of S-adenosylmethionine
YDL063C	SYO1	2.37	0.000135	SYnchronized impOrt or SYmpOrtin	Transport adaptor or symportin; assembly chaperone that co-translationally associates with nascent Rpl5p, preventing aggregation; facilitates synchronized nuclear coimport of two 5S-rRNA binding proteins, Rpl5p and Rpl11p, mediated by import receptor Kap104p; required for biogenesis of the large ribosomal subunit; green fluorescent protein (GFP)-fusion protein localizes to the cytoplasm and nucle…
YDR110W	FOB1	2.36	0.000861	FOrk Blocking less	Nucleolar protein that binds the rDNA replication fork barrier site; required for replication fork blocking, recombinational hotspot activity, condensin recruitment to replication fork barrier (RFB), and rDNA repeat segregation; related to retroviral integrases
YDR120C	TRM1	2.34	0.000809	tRNA Methyltransferase	tRNA methyltransferase; two forms of protein are made by alternative translation starts; localizes to both nucleus and mitochondrion to produce modified base N2,N2-dimethylguanosine in tRNAs in both compartments; nuclear Trm1p is evenly distributed around inner nuclear membrane in WT, but mislocalizes as puncta near ER-nucleus junctions in spindle pole body (SPB) mutants; both Trm1p inner nuclear…
YOR108W	LEU9	2.33	0.000451	LEUcine biosynthesis	Alpha-isopropylmalate synthase II (2-isopropylmalate synthase); catalyzes the first step in the leucine biosynthesis pathway; the minor isozyme, responsible for the residual alpha-IPMS activity detected in a leu4 null mutant; LEU9 has a paralog, LEU4, that arose from the whole genome duplication
YHR069C	RRP4	2.32	0.000434	Ribosomal RNA Processing	Exosome non-catalytic core component; involved in 3'-5' RNA processing and degradation in both the nucleus and the cytoplasm; predicted to contain RNA binding domains; has similarity to human hRrp4p (EXOSC2)
YJL200C	ACO2	2.31	0.00993	ACOnitase	Putative mitochondrial aconitase isozyme; similarity to Aco1p, an aconitase required for the TCA cycle; expression induced during growth on glucose, by amino acid starvation via Gcn4p, and repressed on ethanol
YKR024C	DBP7	2.31	0.00295	Dead Box Protein	Putative ATP-dependent RNA helicase of the DEAD-box family; involved in ribosomal biogenesis; required at post-transcriptional step for efficient retrotransposition; essential for growth under anaerobic conditions
YNL111C	CYB5	2.3	0.00729	CYtochrome B	Cytochrome b5; involved in the sterol and lipid biosynthesis pathways; acts as an electron donor to support sterol C5-6 desaturation
YBR115C	LYS2	2.3	0.04	LYSine requiring	Alpha aminoadipate reductase; catalyzes the reduction of alpha-aminoadipate to alpha-aminoadipate 6-semialdehyde, which is the fifth step in biosynthesis of lysine; activation requires posttranslational phosphopantetheinylation by Lys5p
YIL094C	LYS12	2.29	0.01	LYSine requiring	Homo-isocitrate dehydrogenase; an NAD-linked mitochondrial enzyme required for the fourth step in the biosynthesis of lysine, in which homo-isocitrate is oxidatively decarboxylated to alpha-ketoadipate
YNL124W	NAF1	2.27	0.000644	Nuclear Assembly Factor	RNA-binding protein required for the assembly of box H/ACA snoRNPs; thus required for pre-rRNA processing; forms a complex with Shq1p and interacts with H/ACA snoRNP components Nhp2p and Cbf5p; similar to Gar1p
YJL198W	PHO90	2.27	0.000308	PHOsphate metabolism	Low-affinity phosphate transporter; acts upstream of Pho81p in regulation of the PHO pathway; deletion of pho84, pho87, pho89, pho90, and pho91 causes synthetic lethality; transcription independent of Pi and Pho4p activity; overexpression results in vigorous growth; PHO90 has a paralog, PHO87, that arose from the whole genome duplication
YCL054W	SPB1	2.27	0.00174	Suppressor of PaB1 mutant	AdoMet-dependent methyltransferase; involved in rRNA processing and 60S ribosomal subunit maturation; methylates G2922 in the tRNA docking site of the large subunit rRNA and in the absence of snR52, U2921; suppressor of PAB1 mutants
YKL125W	RRN3	2.25	0.00764	Regulation of RNA polymerase I	Protein required for transcription of rDNA by RNA polymerase I; transcription factor independent of DNA template; involved in recruitment of RNA polymerase I to rDNA; structure reveals unique HEAT repeat fold and a surface serine patch; phosphorylation of serine patch impairs cell growth and reduces RNA polymerase I binding in vitro and RNA polymerase I recruitment to the rDNA gene in vivo
YDR492W	IZH1	2.23	0.00946	Implicated in Zinc Homeostasis	Membrane protein involved in zinc ion homeostasis; member of the four-protein IZH family; transcription is regulated directly by Zap1p, expression induced by zinc deficiency and fatty acids; deletion increases sensitivity to elevated zinc; IZH1 has a paralog, IZH4, that arose from the whole genome duplication
YLR336C	SGD1	2.23	0.000823	Suppressor of Glycerol Defect	Essential nuclear protein; required for biogenesis of the small ribosomal subunit; has a possible role in the osmoregulatory glycerol response; putative homolog of human NOM1 which is implicated in acute myeloid leukemia
YNR053C	NOG2	2.22	0.02	NucleOlar G-protein	Putative GTPase; associates with pre-60S ribosomal subunits in the nucleolus and is required for their nuclear export and maturation; recruited by ribosomal proteins L17, L35, and L37 to assembling ribosomes after 27SB pre-rRNA is generated, immediately preceding removal of ITS2
YDR449C	UTP6	2.22	0.00237	U Three Protein	Nucleolar protein; component of the small subunit (SSU) processome containing the U3 snoRNA that is involved in processing of pre-18S rRNA
YBR267W	REI1	2.21	0.03	REquired for Isotropic bud growth	Cytoplasmic pre-60S factor; required for the correct recycling of shuttling factors Alb1, Arx1 and Tif6 at the end of the ribosomal large subunit biogenesis; involved in bud growth in the mitotic signaling network
YKL078W	DHR2	2.19	0.0025	DEAH-box RNA helicase	Predominantly nucleolar DEAH-box ATP-dependent RNA helicase; required for 18S rRNA synthesis
YPL207W	TYW1	2.19	0.000681	Trna-YW synthesizing protein	Iron-sulfer protein required for synthesis of Wybutosine modified tRNA; Wybutosine is a modified guanosine found at the 3'-position adjacent to the anticodon of phenylalanine tRNA which supports reading frame maintenance by stabilizing codon-anticodon interactions; induction by Yap5p in response to iron provides protection from high iron toxicity; overexpression results in increased cellular iron
YHR149C	SKG6	2.18	0.02	Suppressor of lethality of Kex2 Gas1 double null mutant	Integral membrane protein; localizes primarily to growing sites such as the bud tip or the cell periphery; potential Cdc28p substrate; Skg6p interacts with Zds1p and Zds2p; SKG6 has a paralog, TOS2, that arose from the whole genome duplication
YOL010W	RCL1	2.17	0.00787	Rna 3'-terminal phosphate Cyclase Like	Endonuclease that cleaves pre-rRNA at site A2 for 18S rRNA biogenesis; subunit of U3-containing 90S preribosome processome complex involved in small ribosomal subunit assembly; stimulates Bms1p GTPase and U3 binding activity; similar to RNA cyclase-like proteins but no cyclase activity detected
YCR057C	PWP2	2.16	0.00247	Periodic tryptophan (W) Protein	Conserved 90S pre-ribosomal component; essential for proper endonucleolytic cleavage of the 35 S rRNA precursor at A0, A1, and A2 sites; contains eight WD-repeats; PWP2 deletion leads to defects in cell cycle and bud morphogenesis
YFL034C-A	RPL22B	2.16	0.01	Ribosomal Protein of the Large subunit	Ribosomal 60S subunit protein L22A; required for translation of long 5' UTR of IME1 mRNA and meiotic entry; homologous to mammalian ribosomal protein L22, no bacterial homolog; RPL22B has a paralog, RPL22A, that arose from the whole genome duplication
YML043C	RRN11	2.15	0.04	Regulation of RNA polymerase I	Component of the core factor (CF) rDNA transcription factor complex; CF is required for transcription of 35S rRNA genes by RNA polymerase I and is composed of Rrn6p, Rrn7p, and Rrn11p
YDR496C	PUF6	2.14	0.00547	PUmilio-homology domain Family	Pumilio-homology domain protein; binds the 3' UTR of ASH1 mRNA and represses its translation, resulting in proper asymmetric localization of ASH1 mRNA; required at post-transcriptional step for efficient retrotransposition; absence results in decreased Ty1 Gag:GFP protein levels; co-sediments with the 60S ribosomal subunit and is required for its biogenesis
YEL048C	TCA17	2.13	0.00189	TRAPP Complex Associated protein	Component of transport protein particle (TRAPP) complex II; TRAPPII is a multimeric guanine nucleotide-exchange factor for the GTPase Ypt1p, regulating intra-Golgi and endosome-Golgi traffic; promotes association of TRAPPII-specific subunits with the TRAPP core complex; sedlin related; human Sedlin mutations cause SEDT, a skeletal disorder
YGR060W	ERG25	2.12	0.04	ERGosterol biosynthesis	C-4 methyl sterol oxidase; catalyzes the first of three steps required to remove two C-4 methyl groups from an intermediate in ergosterol biosynthesis; mutants accumulate the sterol intermediate 4,4-dimethylzymosterol; human MSMO1 functionally complements the growth defect caused by repression of ERG25 expression
YDR119W	VBA4	2.12	0.000681	Vacuolar Basic Amino acid transporter	Protein of unknown function; proposed role as a basic amino acid permease based on phylogeny; GFP-fusion protein localizes to vacuolar membrane; physical interaction with Atg27p suggests a possible role in autophagy; non-essential gene
YBR271W	EFM2	2.11	0.00729	Elongation Factor Methyltransferase	S-adenosylmethionine-dependent methyltransferase; seven-beta-strand lysine methyltransferase which dimethylates translation elongation factor EF2 (Eft1p and Eft2p) at lysine 613 and methylates EF3 (Yef3p) at lysine 187; green fluorescent protein (GFP)-fusion protein localizes to the cytoplasm; involved in regulation of translational termination; predicted involvement in ribosome biogenesis
YDL148C	NOP14	2.11	0.00243	NucleOlar Protein	Nucleolar protein; forms a complex with Noc4p that mediates maturation and nuclear export of 40S ribosomal subunits; also present in the small subunit processome complex, which is required for processing of pre-18S rRNA
YNL112W	DBP2	2.09	0.00222	Dead Box Protein	ATP-dependent RNA helicase of the DEAD-box protein family; has strong preference for dsRNA; remodels RNA-protein complex (RNP) to facilitate efficient transcription termination ; required for assembly of Yra1p, Nab2p and Mex67p onto mRNA and formation of nuclear mRNP; involved in mRNA decay and rRNA processing; may be involved in suppression of transcription from cryptic initiation sites
YML093W	UTP14	2.09	0.00459	U Three Protein	Subunit of U3-containing Small Subunit (SSU) processome complex; involved in production of 18S rRNA and assembly of small ribosomal subunit
YKL106W	AAT1	2.08	0.01	Aspartate AminoTransferase	Mitochondrial aspartate aminotransferase; catalyzes the conversion of oxaloacetate to aspartate in aspartate and asparagine biosynthesis
YNR038W	DBP6	2.08	0.00417	Dead Box Protein	Essential protein involved in ribosome biogenesis; putative ATP-dependent RNA helicase of the DEAD-box protein family; human homolog DDX51 complements yeast dbp6 mutant
YER128W	VFA1	2.08	0.02	Vps Four-Associated	Protein that interacts with Vps4p and has a role in vacuolar sorting; stimulates the ATPase activity of Vps4; localizes to endosomes in a Vps4-dependent manner; overexpression causes canavanine sensitivity and confers a partial class D vacuole morphology
YJL069C	UTP18	2.07	0.00917	U Three Protein	Small-subunit processome protein involved in pre-18S rRNA maturation; part of a subunit of the 90S preribosomal particle capable of interacting directly with the 5' ETS of the 35S pre-rRNA; contains WD40 repeats
YJR149W		2.07	0.04		Putative protein of unknown function; green fluorescent protein (GFP)-fusion protein localizes to the cytoplasm
YPR145W	ASN1	2.06	0.05	ASparagiNe requiring	Asparagine synthetase; catalyzes the synthesis of L-asparagine from L-aspartate in the asparagine biosynthetic pathway; ASN1 has a paralog, ASN2, that arose from the whole genome duplication
YGR159C	NSR1	2.06	0.00652		Nucleolar protein that binds nuclear localization sequences; required for pre-rRNA processing and ribosome biogenesis; binds to single stranded telomeric DNA and mRNA; methylated by Hmt1p; interaction with Top1p and nucleolar localization are negatively regulated by polyphosphorylation
YJR111C	PXP2	2.06	0.03	PeroXisomal Protein	Peroxisomal matrix protein with naturally active promoter; well-conserved in fungi; localized to peroxisomes under physiological growth conditions; levels of some amino acids are altered upon both knockout and overexpression, suggesting potential involvement of Pxp2p in amino acid metabolism or related cellular metabolic processes (needs further study); GFP-fusion protein displays inherent dual l…
YDR060W	MAK21	2.05	0.0061	MAintenance of Killer	Constituent of 66S pre-ribosomal particles; required for large (60S) ribosomal subunit biogenesis; acts as part of a Mak21p-Noc2p-Rrp5p module that associates with nascent pre-rRNA during transcription and has a role in bigenesis of the large ribosomal subunit; involved in nuclear export of pre-ribosomes; required for maintenance of dsRNA virus; homolog of human CAATT-binding protein
YPR010C	RPA135	2.05	0.00497	RNA Polymerase A	RNA polymerase I second largest subunit A135
YOR359W	VTS1	2.05	0.03	VTi1-2 Suppressor	Flap-structured DNA-binding and RNA-binding protein; stimulates deadenylation-dependent mRNA degradation mediated by the CCR4-NOT deadenylase complex; member of the Smaug (Smg) family of post-transcriptional regulators which bind RNA through a conserved sterile alpha motif (SAM) domain that interacts with Smg recognition element (SREs) containing transcripts; stimulates Dna2p endonuclease activity
YER137C		2.05	0.00787		Putative protein of unknown function
YDR384C	ATO3	2.04	0.0079	Ammonia (Ammonium) Transport Outward	Plasma membrane protein, putative ammonium transporter; regulation pattern suggests a possible role in export of ammonia from the cell; phosphorylated in mitochondria; member of the TC 9.B.33 YaaH family of putative transporters
YBL071C		2.04	0.04		Putative protein of unknown function; conserved among S. cerevisiae strains; YBL071C is not an essential gene
YIL096C	BMT5	2.03	0.03	Base Methyltransferase of Twenty five S rRNA 5	Methyltransferase required for m3U2634 methylation of the 25S rRNA; S-adenosylmethionine-dependent; associates with precursors of the 60S ribosomal subunit; predicted to be involved in ribosome biogenesis
YOR154W	SLP1	2.03	0.00395	SUN-Like Protein	Glycosylated integral ER membrane protein of unknown function; forms an ER-membrane associated protein complex with Emp65p; member of the SUN-like family of proteins; genetic interactions suggest a role in folding of ER membrane proteins; required for nuclear envelope localization of Mps3p
YJR041C	URB2	2.03	0.02	Unhealthy Ribosome Biogenesis	Protein required for normal metabolism of the rRNA primary transcript; nucleolar protein; proposed to be involved in ribosome biogenesis
YPR058W	YMC1	2.03	0.01	Yeast Mitochondrial Carrier	Secondary mitochondrial inner membrane glycine transporter; required with HEM25 for the transport of glycine into mitochondria for the initiation of heme biosynthesis; proposed role in oleate metabolism and glutamate biosynthesis; member of the mitochondrial carrier (MCF) family; localizes to the vacuole in response to H2O2; YMC1 has a paralog, YMC2, that arose from the whole genome duplication
YOR342C		2.03	0.00469		Protein of unknown function; green fluorescent protein (GFP)-fusion protein localizes to the cytoplasm and the nucleus; relocalizes from nucleus to cytoplasm upon DNA replication stress; YOR342C has a paralog, YAL037W, that arose from the whole genome duplication
YLR438W	CAR2	2.02	0.04	Catabolism of ARginine	L-ornithine transaminase (OTAse); catalyzes the second step of arginine degradation, expression is dually-regulated by allophanate induction and a specific arginine induction process; not nitrogen catabolite repression sensitive; protein abundance increases in response to DNA replication stress; human homolog OAT complements yeast null mutant
YPR138C	MEP3	2.02	0.00911		Ammonium permease of high capacity and low affinity; belongs to Mep-Amt-Rh family of well-conserved ammonium (NH4+) transporters that includes the human Rh factors; expression is under the nitrogen catabolite repression regulation ammonia permease activity regulated by TORC1 effectors, Npr1p and Par32p; MEP3 has a paralog, MEP1, that arose from the whole genome duplication
YHR196W	UTP9	2.02	0.03	U Three Protein	Nucleolar protein; component of the small subunit (SSU) processome containing the U3 snoRNA that is involved in processing of pre-18S rRNA
YHR036W	BRL1	2.01	0.04	BRr6 Like protein	Essential nuclear envelope/ER integral membrane protein; interacts and functions with Apq12p and Brr6p in lipid homeostasis; mutants are defective in nuclear pore complex biogenesis, mRNA nuclear export and are sensitive to sterol biosynthesis inhibitors and membrane fluidizing agents; identified as a dosage suppressor of a temperature sensitive mutation in the major karyopherin, CRM1; homologous…
YPL012W	RRP12	2.01	0.01	Ribosomal RNA Processing	Protein required for export of the ribosomal subunits; associates with the RNA components of the pre-ribosomes; has a role in nuclear import in association with Pse1p; also plays a role in the cell cycle and the DNA damage response; contains HEAT-repeats
YKL082C	RRP14	2.01	0.01	Ribosomal RNA Processing	Essential protein, constituent of 66S pre-ribosomal particles; interacts with proteins involved in ribosomal biogenesis and cell polarity; member of the SURF-6 family
YNL186W	UBP10	2.01	0.0079	UBiquitin-specific Protease	Ubiquitin-specific protease, deubiquitinates Ub-protein moieties; interacts with proteins that function in rRNA production and ribosome biogenesis via its intrinsically disordered regions; stabilizes Rpa190p by deubiquitination; controls PCNA deubiquitylation; may regulate silencing by acting on Sir4p; involved in posttranscriptionally regulating Gap1p, possibly other transporters; localized to t…
YCL025C	AGP1	2	0.03	high-Affinity Glutamine Permease	Low-affinity amino acid permease with broad substrate range; involved in uptake of asparagine, glutamine, and other amino acids; expression regulated by SPS plasma membrane amino acid sensor system (Ssy1p-Ptr3p-Ssy5p); AGP1 has a paralog, GNP1, that arose from the whole genome duplication
YJL098W	SAP185	2	0.05	Sit4 Associated Protein	Protein that forms a complex with the Sit4p protein phosphatase; required for Sit4p function; member of a family of similar proteins including Sap4p, Sap155p, and Sap190p; SAP185 has a paralog, SAP190, that arose from the whole genome duplication
YDR531W	CAB1	1.99	0.00917	Coenzyme A Biosynthesis	Pantothenate kinase, ATP:D-pantothenate 4'-phosphotransferase; catalyzes the first committed step in the universal biosynthetic pathway for synthesis of coenzyme A (CoA); transcriptionally regulated by Upc2p via a sterol response element
YER086W	ILV1	1.99	0.00911	IsoLeucine-plus-Valine requiring	Threonine deaminase, catalyzes first step in isoleucine biosynthesis; expression is under general amino acid control; ILV1 locus exhibits highly positioned nucleosomes whose organization is independent of known ILV1 regulation
YHR056C	RSC30	1.99	0.03	Remodel the Structure of Chromatin	Component of the RSC chromatin remodeling complex; non-essential gene required for regulation of ribosomal protein genes and the cell wall/stress response; null mutants are osmosensitive; RSC30 has a paralog, RSC3, that arose from the whole genome duplication
YDL060W	TSR1	1.99	0.00476	Twenty S rRNA accumulation	Protein required for processing of 20S pre-rRNA in the cytoplasm; associates with pre-40S ribosomal particles; inhibits the premature association of 60S subunits with assembling 40S subunits in the cytoplasm; similar to Bms1p; relocalizes from nucleus to cytoplasm upon DNA replication stress
YPL111W	CAR1	1.98	0.00476	Catabolism of ARginine	Arginase, catabolizes arginine to ornithine and urea; expression responds to both induction by arginine and nitrogen catabolite repression; disruption decreases production of carcinogen ethyl carbamate during wine fermentation and also enhances freeze tolerance
YDR165W	TRM82	1.97	0.00497	Transfer RNA Methyltransferase	Noncatalytic subunit of a tRNA methyltransferase complex; Trm8p and Trm82p comprise an enzyme that catalyzes a methyl-transfer from S-adenosyl-l-methionine to the N(7) atom of guanine at position 46 in tRNA; Trm8 lacks catalytic activity if not bound to Trm82p; relocalizes to the cytosol in response to hypoxia; mutation in human ortholog WDR4 causes microcephalic primordial dwarfism
YOL128C	YGK3	1.97	0.04	Yeast homolog of Glycogen synthase Kinase	Protein kinase related to mammalian GSK-3 glycogen synthase kinases; GSK-3 homologs (Mck1p, Rim11p, Mrk1p, Ygk3p) are involved in control of Msn2p-dependent transcription of stress responsive genes and in protein degradation; YGK3 has a paralog, MCK1, that arose from the whole genome duplication
YDL129W		1.97	0.0079		Protein of unknown function; green fluorescent protein (GFP)-fusion protein localizes to the cytoplasm and the nucleus; YDL129W is not an essential gene; relative distribution to the nucleus increases upon DNA replication stress
YNL141W	AAH1	1.96	0.02	Adenine AminoHydrolase	Adenine deaminase (adenine aminohydrolase); converts adenine to hypoxanthine; involved in purine salvage; transcriptionally regulated by nutrient levels and growth phase; Aah1p degraded upon entry into quiescence via SCF and the proteasome
YPL086C	ELP3	1.96	0.00547	ELongator Protein	Subunit of Elongator complex; Elongator is required for modification of wobble nucleosides in tRNA; exhibits histone acetyltransferase activity that is directed to histones H3 and H4; disruption confers resistance to K. lactis zymotoxin; human homolog ELP3 can partially complement yeast elp3 null mutant
YOR360C	PDE2	1.96	0.01	PhosphoDiEsterase	High-affinity cyclic AMP phosphodiesterase; component of the cAMP-dependent protein kinase signaling system, protects the cell from extracellular cAMP, contains readthrough motif surrounding termination codon
YKL205W	LOS1	1.95	0.00572	Loss Of Suppression	Nuclear pore protein; involved in nuclear export of pre-tRNA and in re-export of mature tRNAs after their retrograde import from the cytoplasm; deletion mutation extends replicative lifespan, as does exclusion of Los1p from the nucleus in response to caloric restriction
YPL126W	NAN1	1.95	0.0066	Net1 Associated Nuclear protein	U3 snoRNP protein; component of the small (ribosomal) subunit (SSU) processosome containing U3 snoRNA; required for the biogenesis of18S rRNA
YKL120W	OAC1	1.95	0.05	OxaloAcetate Carrier	Mitochondrial inner membrane transporter; transports oxaloacetate, sulfate, thiosulfate, and isopropylmalate; member of the mitochondrial carrier family
YMR259C	TRM732	1.95	0.04	Transfer RNA Methyltransferase	Protein involved in 2'-O-methylation of C32 of substrate tRNAs; interacts with 2'-O-ribose methyltransferase Trm7p; green fluorescent protein (GFP)-fusion protein localizes to the cytoplasm; non-essential gene; yeast null mutant can be functionally complemented by human THADA, mutations in which have been implicated in epithelial thyroid adenomas, type 2 diabetes, and polycystic ovary syndrome (P…
YMR319C	FET4	1.94	0.00581	FErrous Transport	Low-affinity Fe(II) transporter of the plasma membrane
YIL020C	HIS6	1.94	0.03	HIStidine requiring	Enzyme that catalyzes the fourth step in the histidine pathway; Phosphoribosylformimino-5-aminoimidazole carboxamide ribotide isomerase; mutations cause histidine auxotrophy and sensitivity to Cu, Co, and Ni salts
YKL008C	LAC1	1.94	0.00414	Longevity-Assurance gene Cognate (LAG1 Cognate)	Ceramide synthase component; involved in synthesis of ceramide from C26(acyl)-coenzyme A and dihydrosphingosine or phytosphingosine, functionally equivalent to Lag1p; LAC1 has a paralog, LAG1, that arose from the whole genome duplication
YDL031W	DBP10	1.93	0.01	Dead Box Protein	Putative ATP-dependent RNA helicase of the DEAD-box protein family; constituent of 66S pre-ribosomal particles; essential protein involved in ribosome biogenesis
YBR034C	HMT1	1.93	0.02	HnRNP MethylTransferase	Nuclear SAM-dependent mono- and asymmetric methyltransferase; modifies hnRNPs, including Npl3p and Hrp1p, affecting their activity and nuclear export; methylates U1 snRNP protein Snp1p, ribosomal protein Rps2p, and histones H3 and H4; interacts genetically with genes encoding components of Rpd3(L) and this interaction is important for Rpd3 recruitment to the subtelomeric region
YPL212C	PUS1	1.93	0.01	PseudoUridine Synthase	tRNA:pseudouridine synthase; introduces pseudouridines at positions 26-28, 34-36, 65, and 67 of tRNA; also acts on U2 snRNA; also pseudouridylates some mRNAs, and pseudouridylation level varies with growth phase; nuclear protein that appears to be involved in tRNA export; PUS1 has a paralog, PUS2, that arose from the whole genome duplication
YNL259C	ATX1	1.92	0.04	AnTioXidant	Cytosolic copper metallochaperone; transports copper to the secretory vesicle copper transporter Ccc2p for eventual insertion into Fet3p, which is a multicopper oxidase required for high-affinity iron uptake; human homolog ATOX1 can complement yeast atx1 mutant; overexpression of human ATOX1 suppresses lysine auxotrophy of the yeast sod1 null mutant, as does overexpression of yeast ATX1
YPL252C	YAH1	1.92	0.04	Yeast Adrenodoxin Homolog	Ferredoxin of the mitochondrial matrix; required for formation of cellular iron-sulfur proteins; involved in heme A biosynthesis; human homolog FDX1L can complement yeast by allowing growth during down-regulation of yeast YAH1
YEL053C	MAK10	1.91	0.03	MAintenance of Killer	Non-catalytic subunit of the NatC N-terminal acetyltransferase; required for replication of dsRNA virus; expression is glucose-repressible; human NatC ortholog, Naa35, requires co-expression of the human catalytic subunit, Naa30, to functionally complement the null allele
YOR341W	RPA190	1.91	0.00587	RNA Polymerase A	RNA polymerase I largest subunit A190
YLR129W	DIP2	1.9	0.03	DOM34 Interacting Protein	Nucleolar protein; specifically associated with the U3 snoRNA, part of the large ribonucleoprotein complex known as the small subunit (SSU) processome, required for 18S rRNA biogenesis, part of the active pre-rRNA processing complex
YIL091C	UTP25	1.9	0.02	U Three Protein	Nucleolar protein; required for 35S pre-RNA processing and 40S ribosomal subunit biogenesis
YMR128W	ECM16	1.89	0.00729	ExtraCellular Mutant	Essential DEAH-box ATP-dependent RNA helicase specific to U3 snoRNP; predominantly nucleolar in distribution; required for 18S rRNA synthesis
YJL125C	GCD14	1.89	0.02	General Control Nonderepressible	Subunit of tRNA (1-methyladenosine) methyltransferase; required, along with Gcd10p, for the modification of the adenine at position 58 in tRNAs, especially tRNAi-Met; first identified as a negative regulator of GCN4 expression
YHL029C	OCA5	1.89	0.02	Oxidant-induced Cell-cycle Arrest	Cytoplasmic protein required for replication of Brome mosaic virus; S. cerevisiae is a model system for studying replication of positive-strand RNA viruses in their natural hosts
YGL186C	TPN1	1.89	0.04	Transport of PyridoxiNe	Plasma membrane pyridoxine (vitamin B6) transporter; member of the purine-cytosine permease subfamily within the major facilitator superfamily; proton symporter with similarity to Fcy21p, Fcy2p, and Fcy22p
YGR128C	UTP8	1.89	0.01	U Three Protein	Nucleolar protein required for export of tRNAs from the nucleus; also copurifies with the small subunit (SSU) processome containing the U3 snoRNA that is involved in processing of pre-18S rRNA
YDR158W	HOM2	1.88	0.04	HOMoserine requiring	Aspartic beta semi-aldehyde dehydrogenase; catalyzes the second step in the common pathway for methionine and threonine biosynthesis; expression regulated by Gcn4p and the general control of amino acid synthesis
YHL003C	LAG1	1.88	0.01	Longevity Assurance Gene	Ceramide synthase component; involved in synthesis of ceramide from C26(acyl)-coenzyme A and dihydrosphingosine or phytosphingosine, functionally equivalent to Lac1p; forms ER foci upon DNA replication stress; homolog of human CERS2, a tumor metastasis suppressor gene whose silencing enhances invasion/metastasis of prostate cancer cells; LAG1 has a paralog, LAC1, that arose from the whole genome …
YBR142W	MAK5	1.88	0.00787	MAintenance of Killer	Essential nucleolar protein; putative DEAD-box RNA helicase required for maintenance of M1 dsRNA virus; involved in biogenesis of large (60S) ribosomal subunits
YKL014C	URB1	1.88	0.02	Unhealthy Ribosome Biogenesis	Protein required for the normal accumulation of 25S and 5.8S rRNAs; nucleolar protein; associated with the 27SA2 pre-ribosomal particle; proposed to be involved in the biogenesis of the 60S ribosomal subunit
YDR195W	REF2	1.87	0.04	RNA End Formation	RNA-binding protein; involved in the cleavage step of mRNA 3'-end formation prior to polyadenylation, and in snoRNA maturation; part of holo-CPF subcomplex APT, which associates with 3'-ends of snoRNA- and mRNA-encoding genes; putative regulatory subunit of type 1 protein phosphatase Glc7p, required for actomyosin ring formation, and for timely dephosphorylation and release of Bnr1p from the divi…
YDR011W	SNQ2	1.87	0.04	Sensitivity to 4-NitroQuinoline-N-oxide	Plasma membrane ATP-binding cassette (ABC) transporter; multidrug transporter involved in multidrug resistance and resistance to singlet oxygen species
YJR016C	ILV3	1.86	0.05	IsoLeucine-plus-Valine requiring	Dihydroxyacid dehydratase; catalyzes third step in the common pathway leading to biosynthesis of branched-chain amino acids
YER123W	YCK3	1.86	0.01	Yeast Casein Kinase	Palmitoylated vacuolar membrane-localized casein kinase I isoform; negatively regulates vacuole fusion during hypertonic stress via phosphorylation of Vps41p; shares essential functions with Hrr25p; regulates vesicle fusion in AP-3 pathway
YJR124C		1.86	0.01		Putative protein of unknown function; expression induced under calcium shortage
YIL003W	CFD1	1.85	0.02	Cytosolic Fe-S cluster Deficient	Highly conserved iron-sulfur cluster binding protein; localized in the cytoplasm; forms a complex with Nbp35p that is involved in iron-sulfur protein assembly in the cytosol
YJL109C	UTP10	1.85	0.02	U Three Protein	Nucleolar protein; component of the small subunit (SSU) processome containing the U3 snoRNA that is involved in processing of pre-18S rRNA; mutant has increased aneuploidy tolerance
YDR324C	UTP4	1.85	0.02	U Three Protein	Subunit of U3-containing 90S preribosome and SSU processome complexes; involved in production of 18S rRNA and assembly of small ribosomal subunit; member of t-Utp subcomplex involved with transcription of 35S rRNA transcript; Small Subunit processome is also known as SSU processome
YDR021W	FAL1	1.84	0.03	eukaryotic translation initiation factor Four A Like	Nucleolar protein required for maturation of 18S rRNA; member of the eIF4A subfamily of DEAD-box ATP-dependent RNA helicases; 18S rRNA biogenesis defect of the null mutant is functionally complemented by human EIF4A3
YLR413W	INA1	1.84	0.03	INdicator of Abscission	Protein of unknown function; not an essential gene; YLR413W has a paralog, FAT3, that arose from the whole genome duplication
YNL182C	IPI3	1.84	0.03	Involved in Processing ITS2	Component of the Rix1 complex and pre-replicative complexes (pre-RCs); required for processing of ITS2 sequences from 35S pre-rRNA; component of the pre-60S ribosomal particle with the dynein-related AAA-type ATPase Mdn1p; required for pre-RC formation and maintenance during DNA replication licensing; highly conserved protein which contains several WD40 motifs; IPI3 is an essential gene; other me…
YMR239C	RNT1	1.84	0.02	RNase Three	Nuclear dsRNA-specific ribonuclease (RNase III); involved in rDNA transcription, rRNA processing and U2 snRNA 3' end formation by cleavage of a stem-loop structure at the 3' end of U2 snRNA; involved in polyadenylation-independent transcription termination; involved in the cell wall stress response, regulating the degradation of cell wall integrity and morphogenesis checkpoint genes
YBR105C	VID24	1.84	0.05	Vacuolar Import and Degradation	GID Complex regulatory subunit; binds GID Complex in response to glucose through interactions with complex member Vid28p; regulates fructose-1,6-bisphosphatase (FBPase) targeting to the vacuole; promotes proteasome-dependent catabolite degradation of FBPase; peripheral membrane protein located at Vid (vacuole import and degradation) vesicles
YPR137W	RRP9	1.83	0.04	Ribosomal RNA Processing	Protein involved in pre-rRNA processing; associated with U3 snRNP; component of small ribosomal subunit (SSU) processosome; ortholog of the human U3-55k protein
YOR294W	RRS1	1.83	0.02	Regulator of Ribosome Synthesis	Essential protein that binds ribosomal protein L11; required for nuclear export of the 60S pre-ribosomal subunit during ribosome biogenesis; localizes to the nucleolus and in foci along nuclear periphery; cooperates with Ebp2p and Mps3p to mediate telomere clustering by binding Sir4p, but is not involved in telomere tethering; mouse homolog shows altered expression in Huntington's disease model m…
YGL056C	SDS23	1.83	0.02	homolog of S. pombe SDS23	Protein involved in cell separation during budding; one of two S. cerevisiae homologs (Sds23p and Sds24p) of the S. pombe Sds23 protein, which is implicated in APC/cyclosome regulation; SDS23 has a paralog, SDS24, that arose from the whole genome duplication
YDR234W	LYS4	1.82	0.04	LYSine requiring	Homoaconitase; catalyzes the conversion of homocitrate to homoisocitrate, which is a step in the lysine biosynthesis pathway
YGL171W	ROK1	1.82	0.02	Rescuer Of Kem1	RNA-dependent ATPase; involved in pre-rRNA processing at sites A0, A1, and A2, and in control of cell cycle progression; contains two upstream open reading frames (uORFs) in 5' untranslated region which regulate translation
YMR014W	BUD22	1.81	0.05	BUD site selection	Protein required for rRNA maturation and ribosomal subunit biogenesis; required for 18S rRNA maturation; also required for small ribosomal subunit biogenesis; cosediments with pre-ribosomal particles; mutation decreases efficiency of +1 Ty1 frameshifting and transposition, and affects budding pattern
YER110C	KAP123	1.81	0.03	KAryoPherin	Karyopherin beta; mediates nuclear import of ribosomal proteins prior to assembly into ribosomes and import of histones H3 and H4; localizes to the nuclear pore, nucleus, and cytoplasm; exhibits genetic interactions with RAI1
YKL156W	RPS27A	1.81	0.05	Ribosomal Protein of the Small subunit	Protein component of the small (40S) ribosomal subunit; homologous to mammalian ribosomal protein S27, no bacterial homolog; RPS27A has a paralog, RPS27B, that arose from the whole genome duplication; protein abundance increases in response to DNA replication stress
YNR012W	URK1	1.8	0.02	URidine Kinase	Uridine/cytidine kinase; component of the pyrimidine ribonucleotide salvage pathway that converts uridine into UMP and cytidine into CMP; involved in the pyrimidine deoxyribonucleotide salvage pathway, converting deoxycytidine into dCMP
YMR093W	UTP15	1.8	0.03	U Three Protein	Nucleolar protein; component of the small subunit (SSU) processome containing the U3 snoRNA that is involved in processing of pre-18S rRNA
YMR310C		1.8	0.02		Putative methyltransferase; predicted to be involved in ribosome biogenesis; green fluorescent protein (GFP)-fusion protein localizes to the nucleus; not an essential gene; YMR310C has a paralog, YGR283C, that arose from the whole genome duplication
YLR367W	RPS22B	1.79	0.05	Ribosomal Protein of the Small subunit	Protein component of the small (40S) ribosomal subunit; homologous to mammalian ribosomal protein S15A and bacterial S8; RPS22B has a paralog, RPS22A, that arose from the whole genome duplication
YPL183C	RTT10	1.79	0.02	Regulator of Ty1 Transposition	WD40 domain-containing protein involved in endosomal recycling; forms a complex with Rrt2p that functions in the retromer-mediated pathway for recycling internalized cell-surface proteins; interacts with Trm7p for 2'-O-methylation of N34 of substrate tRNAs; has a role in regulation of Ty1 transposition; human ortholog is WDR6
YPR048W	TAH18	1.79	0.02	Top1T722A mutant Hypersensitive	Conserved NAPDH-dependent diflavin reductase; component of an early step in the cytosolic Fe-S protein assembly (CIA) machinery; transfers electrons from NADPH to the Fe-S cluster of Dre2p; plays a pro-death role under oxidative stress; Tah18p-dependent nitric oxide synthesis confers high-temperature stress tolerance; possible target for development of antifungal drugs
YNL268W	LYP1	1.78	0.04	LYsine-specific Permease	Lysine permease; one of three amino acid permeases (Alp1p, Can1p, Lyp1p) responsible for uptake of cationic amino acids
YFR034C	PHO4	1.78	0.04	PHOsphate metabolism	Basic helix-loop-helix (bHLH) transcription factor of the myc-family; activates transcription cooperatively with Pho2p in response to phosphate limitation; binding to 'CACGTG' motif is regulated by chromatin restriction, competitive binding of Cbf1p to the same DNA binding motif and cooperation with Pho2p; function is regulated by phosphorylation at multiple sites and by phosphate availability
YPR143W	RRP15	1.78	0.04	Ribosomal RNA Processing	Nucleolar protein; constituent of pre-60S ribosomal particles; required for proper processing of the 27S pre-rRNA at the A3 and B1 sites to yield mature 5.8S and 25S rRNAs
YNL301C	RPL18B	1.77	0.04	Ribosomal Protein of the Large subunit	Ribosomal 60S subunit protein L18B; homologous to mammalian ribosomal protein L18, no bacterial homolog; RPL18B has a paralog, RPL18A, that arose from the whole genome duplication
YFR036W	CDC26	1.76	0.04	Cell Division Cycle	Subunit of the Anaphase-Promoting Complex/Cyclosome (APC/C); which is a ubiquitin-protein ligase required for degradation of anaphase inhibitors, including mitotic cyclins, during the metaphase/anaphase transition; relocalizes to the cytosol in response to hypoxia
YHR072W	ERG7	1.76	0.04	ERGosterol biosynthesis	Lanosterol synthase; an essential enzyme that catalyzes the cyclization of squalene 2,3-epoxide, a step in ergosterol biosynthesis; human LSS functionally complements the lethality of the erg7 null mutation
YML075C	HMG1	1.76	0.04	3-Hydroxy-3-MethylGlutaryl-coenzyme a reductase	HMG-CoA reductase; catalyzes conversion of HMG-CoA to mevalonate, which is a rate-limiting step in sterol biosynthesis; one of two isozymes; localizes to nuclear envelope; overproduction induces formation of karmellae; forms foci at nuclear periphery upon DNA replication stress; HMG1 has a paralog, HMG2, that arose from the whole genome duplication; human homolog HMGCR can complement yeast hmg1 m…
YIL079C	AIR1	1.75	0.04	Arginine methyltransferase-Interacting RING finger protein	Zinc knuckle protein; involved in nuclear RNA processing and degradation as a component of the TRAMP complex; stimulates the poly(A) polymerase activity of Pap2p in vitro; AIR1 has a paralog, AIR2, that arose from the whole genome duplication; although Air1p and Air2p are homologous TRAMP subunits, they have nonredundant roles in regulation of substrate specificity of the exosome
YIL040W	APQ12	1.75	0.04	APical growth revealed by Quantitative morphological analysis	Nuclear envelope/ER integral membrane protein; interacts and functions with Brr6p and Brl1p in lipid homeostasis; mutants are defective in nuclear pore complex biogenesis, nuclear envelope morphology, mRNA export from the nucleus and are sensitive to sterol biosynthesis inhibitors and membrane fluidizing agents; exhibits synthetic lethal genetic interactions with genes involved in lipid metabolism
YLR018C	POM34	1.73	0.04	POre Membrane	Subunit of the transmembrane ring of the nuclear pore complex (NPC); contributes to nucleocytoplasmic transport, NPC biogenesis and spindle pole body duplication
YDR020C	DAS2	1.72	0.04	Dst1-delta 6-Azauracil Sensitivity	Putative protein of unknown function; non-essential gene identified in a screen for mutants with increased levels of rDNA transcription; weak similarity with uridine kinases and with phosphoribokinases
YOR119C	RIO1	1.72	0.04	RIght Open reading frame	Serine kinase involved in cell cycle regulation and rDNA integrity; associated with late pre-40S particles via its conserved C-terminal domain; prevents premature use of pre-40S particles in translation; association with pre-40S particles regulated by its catalytic ATPase site and likely occurs after the release of Rio2p from these particles; involved in cell cycle progression and processing of t…
YML096W		1.71	0.04		Putative protein with similarity to asparagine synthetases; green fluorescent protein (GFP)-fusion protein localizes to the cytoplasm; YML096W is not an essential gene and partially overlaps the verified gene RAD10
YBR069C	TAT1	1.69	0.04	Tyrosine and tryptophan Amino acid Transporter	Amino acid transporter for valine, leucine, isoleucine, and tyrosine; low-affinity tryptophan and histidine transporter; overexpression confers FK506 and FTY720 resistance; protein abundance increases in response to DNA replication stress
YEL029C	BUD16	1.68	0.05	BUD site selection	Putative pyridoxal kinase; a key enzyme involved in pyridoxal 5'-phosphate synthesis, the active form of vitamin B6; required for genome integrity; involved in bud-site selection; similarity to yeast BUD17 and human pyridoxal kinase (PDXK)
YKL166C	TPK3	1.68	0.05	Takashi's Protein Kinase	cAMP-dependent protein kinase catalytic subunit; promotes vegetative growth in response to nutrients via the Ras-cAMP signaling pathway; partially redundant with Tpk1p and Tpk2p; localizes to P-bodies during stationary phase; TPK3 has a paralog, TPK1, that arose from the whole genome duplication
YGR200C	ELP2	1.67	0.04	ELongator Protein	Subunit of Elongator complex; binds to microtubules via conserved alkaline residues; has two seven-bladed WD40 &#946; propellers; Elongator complex is required for modification of wobble nucleosides in tRNA; target of Kluyveromyces lactis zymocin
YEL003W	GIM4	1.66	0.05	Gene Involved in Microtubule biogenesis	Subunit of the heterohexameric cochaperone prefoldin complex; complex binds specifically to cytosolic chaperonin and transfers target proteins to it
YNL163C	RIA1	1.66	0.05	RIbosome Assembly	Cytoplasmic GTPase/eEF2-like factor involved in ribosomal biogenesis; with Sdo1p, a guanine nucleotide exchange factor (GEF), promotes release of Tif6p from 60S ribosomal subunits in the cytoplasm so that they can assemble with 40S subunits to generate mature ribosomes; required for quality control check of newly made large ribosomal subunits before they are released into the pool of translating …
YGR090W	UTP22	1.66	0.05	U Three Protein	Component of the small-subunit processome; required for nuclear export of tRNAs; may facilitate binding of Utp8p to aminoacylated tRNAs and their delivery to Los1p for export; conserved from yeast to mammals
YOL112W	MSB4	-1.66	0.05	Multicopy Suppression of a Budding defect	GTPase-activating protein of the Ras superfamily; acts primarily on Sec4p, localizes to the bud site and bud tip; msb3 msb4 double mutation causes defects in secretion and actin organization; similar to the TBC-domain Tre2 oncogene; MSB4 has a paralog, MSB3, that arose from the whole genome duplication; human homolog USP6NL can complement yeast msb3 msb4 double null mutant
YOR163W	DDP1	-1.68	0.04	Diadenosine and Diphosphoinositol Polyphosphate phosphohydrolase	Polyphosphate phosphatase; hydrolyzes diphosphorylated inositol polyphosphates and diadenosine polyphosphates; high specificity for diadenosine hexa- and pentaphosphates; contains endopolyphosphatase activity with a high affinity for polyphosphates, an activity also observed for its human DIPP homologs; possesses mRNA decapping activity; nudix hydrolase family member; protein abundance increases …
YIL010W	DOT5	-1.68	0.04	Disruptor Of Telomeric silencing	Nuclear thiol peroxidase; functions as an alkyl-hydroperoxide reductase during post-diauxic growth
YFL044C	OTU1	-1.68	0.05	Ovarian TUmor	Deubiquitylation enzyme that binds to the chaperone-ATPase Cdc48p; may contribute to regulation of protein degradation by deubiquitylating substrates that have been ubiquitylated by Ufd2p; member of the Ovarian Tumor (OTU) family; protein abundance increases in response to DNA replication stress
YJL151C	SNA3	-1.69	0.05	Sensitivity to NA+	Protein involved in efficient MVB sorting of proteins to the vacuole; may function as an RSP5 adapter protein for MVB cargos; integral membrane protein localized to vacuolar intralumenal vesicles
YGL242C		-1.69	0.04		Protein of unknown function; N-terminally propionylated in vivo; deletion mutant is viable
YOR155C	ISN1	-1.7	0.04	IMP-Specific 5'-Nucleotidase	Inosine 5'-monophosphate (IMP)-specific 5'-nucleotidase; catalyzes the breakdown of IMP to inosine; responsible for production of nicotinamide riboside and nicotinic acid riboside; expression positively regulated by nicotinic acid and glucose availability; does not show similarity to known 5'-nucleotidases from other organisms
YLR324W	PEX30	-1.71	0.04	PEroXisome related	ER-resident protein involved in peroxisomal biogenesis; ER-localized protein that associates with peroxisomes; interacts with Pex29p and reticulons Rtn1p and Yop1p to regulate peroxisome biogenesis from the ER; role in peroxisomal-destined vesicular flow from the ER; partially redundant with Pex31p; may function at a step downstream of steps mediated by Pex28p and Pex29p; PEX30 has a paralog, PEX…
YIL033C	BCY1	-1.72	0.05	Bypass of CYclic-AMP requirement	Regulatory subunit of the cyclic AMP-dependent protein kinase (PKA); PKA is a component of a signaling pathway that controls a variety of cellular processes, including metabolism, cell cycle, stress response, stationary phase, and sporulation
YHR043C	DOG2	-1.72	0.04	DeOxyGlucose	2-deoxyglucose-6-phosphate phosphatase; member of a family of low molecular weight phosphatases, induced by oxidative and osmotic stress, confers 2-deoxyglucose resistance when overexpressed; DOG2 has a paralog, DOG1, that arose from a single-locus duplication; the last half of DOG1 and DOG2 are subject to gene conversions among S. cerevisiae, S. paradoxus, and S. mikatae
YHR123W	EPT1	-1.72	0.04	EthanolaminePhosphoTransferase	sn-1,2-diacylglycerol ethanolamine- and cholinephosphotranferase; not essential for viability; EPT1 has a paralog, CPT1, that arose from the whole genome duplication
YEL058W	PCM1	-1.72	0.04	PhosphoaCetylglucosamine Mutase	Essential N-acetylglucosamine-phosphate mutase; converts GlcNAc-6-P to GlcNAc-1-P, which is a precursor for the biosynthesis of chitin and for the formation of N-glycosylated mannoproteins and glycosylphosphatidylinositol anchors
YLR361C-A		-1.72	0.04		Putative protein of unknown function
YGL181W	GTS1	-1.73	0.03	Glycine Threonine Serine repeat protein	Protein involved in Arf3p regulation and in transcription regulation; localizes to the nucleus and to endocytic patches; contains an N-terminal Zn-finger and ArfGAP homology domain, a C-terminal glutamine-rich region, and a UBA (ubiquitin associated) domain; gts1 mutations affect budding, cell size, heat tolerance, sporulation, life span, ultradian rhythms, endocytosis; expression oscillates in a…
YIL062C	ARC15	-1.74	0.03	ARp2/3 Complex subunit	Subunit of the ARP2/3 complex; ARP2/3 is required for the motility and integrity of cortical actin patches; has mRNA binding activity
YHL019C	APM2	-1.75	0.05	clathrin Adaptor Protein complex Medium chain	Protein of unknown function; homologous to the medium chain of mammalian clathrin-associated protein complex; involved in vesicular transport
YDL126C	CDC48	-1.75	0.03	Cell Division Cycle	AAA ATPase with protein-unfoldase activity; subunit of polyUb-selective segregase complex involved in ERAD, INM-associated degradation (INMAD), mitotic spindle disassembly, macroautophagy, PMN, ribosome-associated degradation, ribophagy, homotypic ER membrane fusion, SCF complex disassembly, cell wall integrity, and telomerase regulation; mobilizes membrane-anchored transcription factors by regul…
YBL047C	EDE1	-1.75	0.03	EH Domains and Endocytosis	Scaffold protein involved in the formation of early endocytic sites; putative regulator of cytokinesis; homo-oligomerization is required for localization to and organization of endocytic sites; has a network of interactions with other endocytic proteins; binds membranes in a ubiquitin-dependent manner; may also bind ubiquitinated membrane-associated proteins; interacts with Cmk2 and functions ups…
YJL165C	HAL5	-1.75	0.05	HALotolerance	Putative protein kinase; overexpression increases sodium and lithium tolerance, whereas gene disruption increases cation and low pH sensitivity and impairs potassium uptake, suggesting a role in regulation of Trk1p and/or Trk2p transporters; HAL5 has a paralog, KKQ8, that arose from the whole genome duplication
YOL110W	SHR5	-1.75	0.03	Suppressor of Hyperactive Ras	Palmitoyltransferase subunit; this complex adds a palmitoyl lipid moiety to heterolipidated substrates such as Ras1p and Ras2p through a thioester linkage; palmitoylation is required for Ras2p membrane localization; Palmitoyltransferase is composed of Shr5p and Erf2
YJR045C	SSC1	-1.75	0.04	Stress-Seventy subfamily C	Hsp70 family ATPase; constituent of the import motor component of the Translocase of the Inner Mitochondrial membrane (TIM23 complex); involved in protein translocation and folding; subunit of SceI endonuclease; SSC1 has a paralog, ECM10, that arose from the whole genome duplication
YMR222C	FSH2	-1.76	0.03	Family of Serine Hydrolases	Putative serine hydrolase that localizes to the cytoplasm; sequence is similar to S. cerevisiae Fsh1p and Fsh3p and the human candidate tumor suppressor OVCA2
YOL108C	INO4	-1.77	0.03	INOsitol requiring	Transcription factor involved in phospholipid synthesis; required for derepression of inositol-choline-regulated genes involved in phospholipid synthesis; forms a complex, with Ino2p, that binds the inositol-choline-responsive element through a basic helix-loop-helix domain
YGR167W	CLC1	-1.78	0.03	Clathrin Light Chain	Clathrin light chain; subunit of the major coat protein involved in intracellular protein transport and endocytosis; regulates endocytic progression; thought to regulate clathrin function; the clathrin triskelion is a trimeric molecule composed of three heavy chains that radiate from a vertex and three light chains which bind noncovalently near the vertex of the triskelion
YJL066C	MPM1	-1.78	0.04	Mitochondrial Peculiar Membrane protein	Mitochondrial intermembrane space protein of unknown function
YHR142W	CHS7	-1.79	0.02	CHitin Synthase-related	Protein of unknown function; may be involved in chitin biosynthesis by regulation of Chs3p export from the ER; relocalizes from bud neck to ER upon DNA replication stress
YAL012W	CYS3	-1.79	0.03	CYStathionine gamma-lyase	Cystathionine gamma-lyase; catalyzes one of the two reactions involved in the transsulfuration pathway that yields cysteine from homocysteine with the intermediary formation of cystathionine; protein abundance increases in response to DNA replication stress
YMR262W		-1.8	0.03		Protein of unknown function; interacts weakly with Knr4p; YMR262W is not an essential gene
YJL060W	BNA3	-1.83	0.03	Biosynthesis of Nicotinic Acid	Kynurenine aminotransferase; catalyzes formation of kynurenic acid from kynurenine; potential Cdc28p substrate
YFR049W	YMR31	-1.83	0.02	Yeast Mitochondrial Ribosomal protein	Subunit of the mitochondrial alpha-ketoglutarate dehydrogenase; recruits E3 subunit (Lpd1p) to the E1-E2 (Kgd1p, Kgd2p) core; exists in two forms derived from a single mRNA translated from two alternative start sites; has similarity to human mitochondrial ribosomal protein MRP-S36
YBR071W		-1.83	0.02		Protein of unknown function found in the cytoplasm and bud neck; mRNA expression may be regulated by the cell cycle and/or cell wall stress; overexpression of YBR071W affects endocytic protein trafficking
YBL091C-A	SCS22	-1.85	0.03	Suppressor of Choline Sensitivity	Protein involved in regulation of phospholipid metabolism; one of 6 proteins (Ist2p, Scs2p, Scs22p, Tcb1p, Tcb2p, Tcb3p) that connect the ER and plasma membrane (PM); regulates PM PI4P levels by controlling access of the Sac1p phosphatase to its substrate, PI4P; human VAP homolog; similar to D. melanogaster inturned protein; SWAT-GFP and mCherry fusion proteins localize to the cytosol; SCS22 has …
YDR391C		-1.85	0.04		Putative protein of unknown function; possibly involved in zinc homeostasis; Bdf1p-dependent transcription induced by salt stress; green fluorescent protein (GFP)-fusion protein localizes to both the cytoplasm and the nucleus
YPL231W	FAS2	-1.86	0.03	Fatty Acid Synthetase	Alpha subunit of fatty acid synthetase; complex catalyzes the synthesis of long-chain saturated fatty acids; contains the acyl-carrier protein domain and beta-ketoacyl reductase, beta-ketoacyl synthase and self-pantetheinylation activities
YKL085W	MDH1	-1.87	0.03	Malate DeHydrogenase	Mitochondrial malate dehydrogenase; catalyzes interconversion of malate and oxaloacetate; involved in the tricarboxylic acid (TCA) cycle; phosphorylated; mutation in human homolog MDH2 causes early-onset severe encephalopathy
YML117W	NAB6	-1.87	0.01	Nucleic Acid Binding protein	Putative RNA-binding protein; associates with mRNAs encoding cell wall proteins in high-throughput studies; deletion mutants display increased sensitivity to some cell wall disrupting agents; expression negatively regulated by cAMP
YKL007W	CAP1	-1.88	0.00993	CAPping	Alpha subunit of the capping protein heterodimer (Cap1p and Cap2p); capping protein (CP) binds to the barbed ends of actin filaments preventing further polymerization; localized predominantly to cortical actin patches; protein increases in abundance and relocalizes from bud neck to plasma membrane upon DNA replication stress
YJR074W	MOG1	-1.88	0.02	Multicopy suppressor Of ts Gsp1	Conserved nuclear protein that interacts with GTP-Gsp1p; stimulates nucleotide release from Gsp1p; involved in nuclear protein import; nucleotide release is inhibited by Yrb1p
YOR020W-A		-1.88	0.01	Mitochondrial Class One protein of 10 kDa	Putative mitochondrial protein of unknown function; conserved in A. gossypii; the authentic, non-tagged protein is detected in highly purified mitochondria in high-throughput studies
YOR036W	PEP12	-1.89	0.02	carboxyPEPtidase Y-deficient	Target membrane receptor (t-SNARE); for vesicular intermediates traveling between the Golgi apparatus and the vacuole; controls entry of biosynthetic, endocytic, and retrograde traffic into the prevacuolar compartment; syntaxin
YPR191W	QCR2	-1.89	0.01	QH2:cytochrome-C oxidoReductase	Subunit 2 of ubiquinol cytochrome-c reductase (Complex III); Complex III is a component of the mitochondrial inner membrane electron transport chain; phosphorylated; transcription is regulated by Hap1p, Hap2p/Hap3p, and heme
YCR036W	RBK1	-1.9	0.00618	RiBoKinase	Ribokinase, phosphorylates ribose to ribose‐5‐phosphate; required for recycling ribose during nucleotide metabolism
YNL044W	YIP3	-1.9	0.04	Ypt-Interacting Protein	Protein localized to COPII vesicles; proposed to be involved in ER to Golgi transport; interacts with members of the Rab GTPase family and Yip1p; also interacts with Rtn1p
YLR259C	HSP60	-1.91	0.0081	Heat Shock Protein	Tetradecameric mitochondrial chaperonin; required for ATP-dependent folding of precursor polypeptides and complex assembly; prevents aggregation and mediates protein refolding after heat shock; role in mtDNA transmission; phosphorylated
YNR059W	MNT4	-1.91	0.01	MaNnosylTransferase	Putative alpha-1,3-mannosyltransferase; not required for protein O-glycosylation; SWAT-GFP and mCherry fusion proteins localize to the endoplasmic reticulum and vacuole respectively
YDR435C	PPM1	-1.91	0.01	Protein Phosphatase Methyltransferase	Carboxyl methyltransferase; methylates the C terminus of the protein phosphatase 2A catalytic subunit (Pph21p or Pph22p), which is important for complex formation with regulatory subunits; required for methionine to inhibit autophagy and promote growth
YJR103W	URA8	-1.91	0.01	URAcil requiring	Minor CTP synthase isozyme (see also URA7); catalyzes the ATP-dependent transfer of the amide nitrogen from glutamine to UTP, forming CTP, the final step in de novo biosynthesis of pyrimidines; involved in phospholipid biosynthesis; capable of forming cytoplasmic filaments termed cytoophidium, especially during conditions of glucose depletion; URA8 has a paralog, URA7, that arose from the whole g…
YMR031C	EIS1	-1.92	0.00729	EISosome	Component of the eisosome required for proper eisosome assembly; similar to Uso1p; authentic, non-tagged protein is detected in a phosphorylated state in highly purified mitochondria in high-throughput studies; protein increases in abundance and relocalizes from plasma membrane to cytoplasm upon DNA replication stress; EIS1 has a paralog, YKL050C, that arose from the whole genome duplication
YKL159C	RCN1	-1.92	0.00837	Regulator of CalciNeurin	Protein involved in calcineurin regulation during calcium signaling; has similarity to H. sapiens DSCR1 which is found in the Down Syndrome candidate region
YER152C		-1.92	0.01		Protein with 2-aminoadipate transaminase activity; shares amino acid similarity with the aminotransferases Aro8p and Aro9p; YER152C is not an essential gene
YJL158C	CIS3	-1.93	0.01	CIk1 Suppressing	Mannose-containing glycoprotein constituent of the cell wall; member of the PIR (proteins with internal repeats) family
YHR051W	COX6	-1.93	0.00907	Cytochrome c OXidase	Subunit VI of cytochrome c oxidase (Complex IV); Complex IV is the terminal member of the mitochondrial inner membrane electron transport chain; expression is regulated by oxygen levels
YML078W	CPR3	-1.93	0.01	Cyclosporin A-sensitive Proline Rotamase	Mitochondrial peptidyl-prolyl cis-trans isomerase (cyclophilin); catalyzes the cis-trans isomerization of peptide bonds N-terminal to proline residues; involved in protein refolding after import into mitochondria
YKL104C	GFA1	-1.93	0.00837	Glutamine:Fructose-6-phosphate Amidotransferase	Glutamine-fructose-6-phosphate amidotransferase; catalyzes the formation of glucosamine-6-P and glutamate from fructose-6-P and glutamine in the first step of chitin biosynthesis; GFA1 has a paralogous region, comprising ORFs YMR084W-YMR085W, that arose from the whole genome duplication
YGL077C	HNM1	-1.93	0.00917	Hyper-resistance to Nitrogen Mustard	Plasma membrane transporter for choline, ethanolamine, and carnitine; involved in the uptake of nitrogen mustard and the uptake of glycine betaine during hypersaline stress; co-regulated with phospholipid biosynthetic genes and negatively regulated by choline and myo-inositol
YDR533C	HSP31	-1.93	0.02	Heat-Shock Protein	Methylglyoxalase that converts methylglyoxal to D-lactate; involved in oxidative stress resistance, diauxic shift, and stationary phase survival; has similarity to E. coli Hsp31 and C. albicans Glx3p; member of the DJ-1/ThiJ/PfpI superfamily, which includes human DJ-1 involved in Parkinson's disease and cancer; exists as a dimer and contains a putative metal-binding site; protein abundance increa…
YBR053C		-1.93	0.01		Putative protein of unknown function; induced by cell wall perturbation
YCL043C	PDI1	-1.94	0.00982	Protein Disulfide Isomerase	Protein disulfide isomerase; multifunctional oxidoreductase of the ER lumen, essential for disulfide bond formation in secretory and cell-surface proteins, processing of non-native disulfide bonds; Ero1p activator; complexes with exomannosidase, Mnl1p to facilitate the recognition of misfolded glycoproteins and the trimming of glycan Man8GlcNAc2 to Man7GlcNAc2 on substrates, thereby accelerating …
YNL134C		-1.94	0.01		NADH-dependent aldehyde reductase, involved in detoxification of furfural; expression is up-regulated in the presence of furfural and 5-hydroxymethylfurfural, which are compounds generated during lignocellulosic biomass pre-treatment; green fluorescent protein (GFP)-fusion protein localizes to both the cytoplasm and nucleus; protein abundance increases in response to DNA replication stress
YJL020C	BBC1	-1.95	0.02	Bni1 synthetic lethal and Bee1 (las17) Complex member	Protein possibly involved in assembly of actin patches; interacts with an actin assembly factor Las17p and with the SH3 domains of Type I myosins Myo3p and Myo5p; localized predominantly to cortical actin patches
YGL226W	MTC3	-1.95	0.02	Maintenance of Telomere Capping	Protein of unknown function; green fluorescent protein (GFP)-fusion protein localizes to the mitochondrion; mtc3 is synthetically sick with cdc13-1
YGR141W	VPS62	-1.95	0.00787	Vacuolar Protein Sorting	Vacuolar protein sorting (VPS) protein; required for cytoplasm to vacuole targeting of proteins; VPS62 has a paralog, TDA6, that arose from the whole genome duplication
YKL001C	MET14	-1.96	0.02	METhionine requiring	Adenylylsulfate kinase; required for sulfate assimilation and involved in methionine metabolism; human homolog PAPSS2 complements yeast null mutant
YBR137W		-1.97	0.00527		Protein with a role in ER delivery of tail-anchored membrane proteins; interacts with Sgt2p; binds to the TRC complex, which inserts proteins into the ER membrane; interacts with Msn5p karyopherin; YBR137W is not an essential gene
YBR149W	ARA1	-1.98	0.00741	D-ARAbinose dehydrogenase	NADP+ dependent arabinose dehydrogenase; involved in carbohydrate metabolism; purified as homodimer; naturally occurs with a N-terminus degradation product
YLR321C	SFH1	-1.98	0.05	Snf Five Homolog	Component of the RSC chromatin remodeling complex; essential gene required for cell cycle progression and maintenance of proper ploidy; phosphorylated in the G1 phase of the cell cycle; Snf5p paralog; hSNF5 tumor suppressor ortholog
YOR132W	VPS17	-1.98	0.00439	Vacuolar Protein Sorting	Subunit of the membrane-associated retromer complex; essential for endosome-to-Golgi retrograde protein transport; peripheral membrane protein that assembles onto the membrane with Vps5p to promote vesicle formation; required for recruiting the retromer complex to the endosome membranes
YNL169C	PSD1	-2	0.0057	PhosphatidylSerine Decarboxylase	Phosphatidylserine decarboxylase of the mitochondrial inner membrane; converts phosphatidylserine to phosphatidylethanolamine; regulates mitochondrial fusion and morphology by affecting lipid mixing in the mitochondrial membrane and by influencing the ratio of long to short forms of Mgm1p; partly exposed to the mitochondrial intermembrane space; autocatalytically processed
YPR158W	CUR1	-2.01	0.03	Curing of [URe3]	Sorting factor, central regulator of spatial protein quality control; physically and functionally interacts with chaperones to promote sorting and deposition of misfolded proteins into cytosolic compartments; involved in destabilization of [URE3] prions; CUR1 has a paralog, BTN2, that arose from the whole genome duplication
YKL142W	MRP8	-2.03	0.01	Mitochondrial Ribosomal Protein	Protein of unknown function; undergoes sumoylation; transcription induced under cell wall stress; protein levels are reduced under anaerobic conditions; protein abundance increases in response to DNA replication stress; originally thought to be a mitochondrial ribosomal protein based on sequence analysis
YCR088W	ABP1	-2.04	0.00189	Actin Binding Protein	Actin-binding protein of the cortical actin cytoskeleton; important for activation of actin nucleation mediated by the Arp2/Arp3 complex; inhibits actin filament elongation at the barbed-end; phosphorylation within its proline-rich region, mediated by Cdc28p and Pho85p, protects Abp1p from PEST sequence-mediated proteolysis; mammalian homolog of HIP-55 (hematopoietic progenitor kinase 1 [HPK1]-in…
YIR036C	IRC24	-2.04	0.00485	Increased Recombination Centers	Putative benzil reductase;(GFP)-fusion protein localizes to the cytoplasm and is induced by the DNA-damaging agent MMS; sequence similarity with short-chain dehydrogenase/reductases; null mutant has increased spontaneous Rad52p foci
YDL110C	TMA17	-2.04	0.03	Translation Machinery Associated	Regulatory gamma subunit of fatty acid synthase (FAS); ATPase dedicated chaperone that adapts proteasome assembly to stress; induced upon stress; interacts with Rpt6p to assist its pairing to Rpt3p and early steps in proteasome biogenesis; associates with ribosomes; heterozygous deletion demonstrated increases in chromosome instability in a rad9 deletion background; protein abundance is decreased…
YIL113W	SDP1	-2.05	0.02	Stress-inducible Dual specificity Phosphatase	Stress-inducible dual-specificity MAP kinase phosphatase; negatively regulates Slt2p MAP kinase by direct dephosphorylation, diffuse localization under normal conditions shifts to punctate localization after heat shock; SDP1 has a paralog, MSG5, that arose from the whole genome duplication
YOR027W	STI1	-2.05	0.0061	STress Inducible	Hsp90 cochaperone; regulates spatial organization of amyloid-like proteins in the cytosol, thereby buffering the proteotoxicity caused by amyloid-like proteins; interacts with the Ssa group of the cytosolic Hsp70 chaperones and activates Ssa1p ATPase activity; interacts with Hsp90 chaperones and inhibits their ATPase activity; homolog of mammalian Hop
YJR155W	AAD10	-2.06	0.02	Aryl-Alcohol Dehydrogenase	Putative aryl-alcohol dehydrogenase; similar to P. chrysosporium aryl-alcohol dehydrogenase; mutational analysis has not yet revealed a physiological role; members of the AAD gene family comprise three pairs (AAD3 + AAD15, AAD6/AAD16 + AAD4, AAD10 + AAD14) whose two genes are more related to one another than to other members of the family
YAL049C	AIM2	-2.06	0.00373	Altered Inheritance rate of Mitochondria	Cytoplasmic protein involved in mitochondrial function or organization; null mutant displays reduced frequency of mitochondrial genome loss; potential Hsp82p interactor
YBR108W	AIM3	-2.06	0.05	Altered Inheritance rate of Mitochondria	Protein that inhibits barbed-end actin filament elongation; interacts with Rvs167p; null mutant is viable and displays elevated frequency of mitochondrial genome loss
YPL203W	TPK2	-2.07	0.05	Takashi's Protein Kinase	cAMP-dependent protein kinase catalytic subunit; promotes vegetative growth in response to nutrients via the Ras-cAMP signaling pathway; partially redundant with Tpk1p and Tpk3p; localizes to P-bodies during stationary phase; relocalizes to the cytosol in response to hypoxia
YKL026C	GPX1	-2.08	0.03	Glutathione PeroXidase	Phospholipid hydroperoxide glutathione peroxidase; induced by glucose starvation that protects cells from phospholipid hydroperoxides and nonphospholipid peroxides during oxidative stress; GPX1 has a paralog, HYR1, that arose from the whole genome duplication
YEL012W	UBC8	-2.08	0.00576	UBiquitin-Conjugating	Ubiquitin-conjugating enzyme that regulates gluconeogenesis; negatively regulates gluconeogenesis by mediating the glucose-induced ubiquitination of fructose-1,6-bisphosphatase (FBPase); cytoplasmic enzyme that catalyzes the ubiquitination of histones in vitro
YGR048W	UFD1	-2.09	0.00752	Ubiquitin Fusion Degradation protein	Substrate-recruiting cofactor of the Cdc48p-Npl4p-Ufd1p segregase; polyubiquitin binding protein that assists in the dislocation of misfolded, ERAD substrates that are subsequently delivered to the proteasome for degradation; involved in regulated destruction of ER membrane proteins such as HMG-CoA reductase (Hmg1/2p) and cytoplasmic proteins (Fbp1p); involved in mobilizing membrane bound transcr…
YNL241C	ZWF1	-2.09	0.00476	ZWischenFerment	Glucose-6-phosphate dehydrogenase (G6PD); catalyzes the first step of the pentose phosphate pathway; involved in adapting to oxidative stress; protein abundance increases in response to DNA replication stress; homolog of human G6PD which is deficient in patients with hemolytic anemia; human G6PD can complement yeast zwf1 null mutant
YOR157C	PUP1	-2.1	0.00576	PUtative Proteasome subunit	Beta 2 subunit of the 20S proteasome; endopeptidase with trypsin-like activity that cleaves after basic residues; synthesized as a proprotein before being proteolytically processed for assembly into 20S particle; human homolog is subunit Z
YCR004C	YCP4	-2.11	0.00374		Protein of unknown function; has sequence and structural similarity to flavodoxins; predicted to be palmitoylated; the authentic, non-tagged protein is detected in highly purified mitochondria in high-throughput studies
YNL055C	POR1	-2.12	0.00547	PORin	Mitochondrial porin (voltage-dependent anion channel); outer membrane protein required for maintenance of mitochondrial osmotic stability and mitochondrial membrane permeability; couples the glutathione pools of the intermembrane space (IMS) and the cytosol; interacts with Om45 and Om14 in the outer membrane; phosphorylated; protein abundance increases in response to DNA replication stress
YDL072C	YET3	-2.12	0.01	Yeast Endoplasmic reticulum Transmembrane protein	Protein of unknown function; YET3 null mutant decreases the level of secreted invertase; homolog of human BAP31 protein; protein abundance increases in response to DNA replication stress
YFR035C		-2.12	0.01		Putative protein of unknown function; deletion mutant exhibits synthetic phenotype with alpha-synuclein
YKL065C	YET1	-2.13	0.00379	Yeast Endoplasmic reticulum Transmembrane protein	Endoplasmic reticulum transmembrane protein; may interact with ribosomes, based on co-purification experiments; homolog of human BAP31 protein; YET1 has a paralog, YET2, that arose from the whole genome duplication
YGR174C	CBP4	-2.14	0.00243	Cytochrome B mRNA Processing	Mitochondrial protein required for assembly of cytochrome bc1 complex; interacts with the Cbp3p-Cbp6p complex and newly synthesized cytochrome b (Cobp) to promote assembly of Cobp into the cytochrome bc1 complex
YMR103C		-2.14	0.04		Putative protein of unknown function; conserved among S. cerevisiae strains; YMR103C is not an essential gene
YLL041C	SDH2	-2.17	0.04	Succinate DeHydrogenase	Iron-sulfur protein subunit of succinate dehydrogenase; the complex couples the oxidation of succinate to the transfer of electrons to ubiquinone as part of the TCA cycle and the mitochondrial respiratory chain; other members are Sdh1p, Sdh3p, and Sdh4p
YJL082W	IML2	-2.18	0.04	Increased Minichromosome Loss	Protein required for clearance of inclusion bodies; localizes to the inclusion bodies formed under protein misfolding stress; the authentic, non-tagged protein is detected in highly purified mitochondria in high-throughput studies; protein abundance increases in response to DNA replication stress; IML2 has a paralog, YKR018C, that arose from the whole genome duplication
YMR315W		-2.18	0.02		Protein with NADP(H) oxidoreductase activity; transcription is regulated by Stb5p in response to NADPH depletion induced by diamide; promoter contains a putative Stb5p binding site; protein abundance increases in response to DNA replication stress
YGR189C	CRH1	-2.19	0.03	Congo Red Hypersensitive	Chitin transglycosylase; functions in the transfer of chitin to beta(1-6) and beta(1-3) glucans in the cell wall; similar and functionally redundant to Utr2; localizes to sites of polarized growth; expression induced by cell wall stress
YGR268C	HUA1	-2.19	0.0061		Cytoplasmic protein containing a zinc finger domain; sequence similarity to that of Type I J-proteins; computational analysis of large-scale protein-protein interaction data suggests a possible role in actin patch assembly
YGR213C	RTA1	-2.19	0.00419	Resistance To 7-Aminocholesterol	Protein involved in 7-aminocholesterol resistance; has seven potential membrane-spanning regions; expression is induced under both low-heme and low-oxygen conditions; member of the fungal lipid-translocating exporter (LTE) family of protein; RTA1 has a paralog, YLR046C, that arose from the whole genome duplication
YIR037W	HYR1	-2.2	0.0011	HYdroperoxide Resistance	Thiol peroxidase; functions as a hydroperoxide receptor to sense intracellular hydroperoxide levels and transduce a redox signal to the Yap1p transcription factor; HYR1 has a paralog, GPX1, that arose from the whole genome duplication
YJL034W	KAR2	-2.2	0.00144	KARyogamy	ATPase involved in protein import into the ER; also acts as a chaperone to mediate protein folding in the ER and may play a role in ER export of soluble proteins; regulates the unfolded protein response via interaction with Ire1p
YPL154C	PEP4	-2.2	0.00295	carboxyPEPtidase Y-deficient	Vacuolar aspartyl protease (proteinase A); required for posttranslational precursor maturation of vacuolar proteinases; important for protein turnover after oxidative damage; plays a protective role in acetic acid induced apoptosis; synthesized as a zymogen, self-activates
YDR155C	CPR1	-2.21	0.00144	Cyclosporin A-sensitive Proline Rotamase	Cytoplasmic peptidyl-prolyl cis-trans isomerase (cyclophilin); catalyzes the cis-trans isomerization of peptide bonds N-terminal to proline residues; binds the drug cyclosporin A; N-terminally propionylated in vivo; protein abundance increases in response to DNA replication stress
YJL070C		-2.21	0.05		Putative metallo-dependent hydrolase superfamily protein; similar to AMP deaminases but lacks key catalytic residues and does not rescue purine nucleotide metabolic defect of quadruple aah1 ade8 amd1 his1 mutant; may regulate purine nucleotide homeostasis as overexpression in an AMD1 strain grown in adenine results in greatly reduced GDP and GTP intracellular levels; not an essential gene; YJL070…
YML120C	NDI1	-2.22	0.03	NADH Dehydrogenase Internal	NADH:ubiquinone oxidoreductase; transfers electrons from NADH to ubiquinone in respiratory chain but does not pump protons, in contrast to higher eukaryotic multisubunit respiratory complex I; upon apoptotic stress, is activated in mitochondria by N-terminal cleavage, then translocates to cytoplasm to induce apoptosis; homolog of human AIFM2; yeast NDI1 complements several phenotypes of human cel…
YDR001C	NTH1	-2.22	0.00137	Neutral TreHalase	Neutral trehalase, degrades trehalose; required for thermotolerance and may mediate resistance to other cellular stresses; phosphorylated and activated by Cdc28p at the G1/S phase transition to coordinately regulate carbohydrate metabolism and the cell cycle; inhibited by Dcs1p; NTH1 has a paralog, NTH2, that arose from the whole genome duplication
YIL107C	PFK26	-2.22	0.04	6-PhosphoFructo-2-Kinase	6-phosphofructo-2-kinase; inhibited by phosphoenolpyruvate and sn-glycerol 3-phosphate; has negligible fructose-2,6-bisphosphatase activity; transcriptional regulation involves protein kinase A
YML057W	CMP2	-2.23	0.00125	CalModulin binding Protein	Calcineurin A; one isoform (the other is Cna1p) of the catalytic subunit of calcineurin, a Ca++/calmodulin-regulated protein phosphatase which regulates Crz1p (a stress-response transcription factor), the other calcineurin subunit is CNB1; regulates the function of Aly1p alpha-arrestin; CMP2 has a paralog, CNA1, that arose from the whole genome duplication
YPL247C		-2.23	0.04		Putative protein of unknown function; green fluorescent protein (GFP)-fusion protein localizes to the cytoplasm and nucleus; similar to the petunia WD repeat protein an11; overexpression causes a cell cycle delay or arrest
YER060W	FCY21	-2.24	0.01	FluoroCYtosine resistance	Putative purine-cytosine permease; very similar to Fcy2p but cannot substitute for its function
YPL123C	RNY1	-2.24	0.02	RiboNuclease from Yeast	Vacuolar RNase of the T(2) family; relocalizes to the cytosol where it cleaves tRNAs upon oxidative or stationary phase stress; required for tRNA-specific translational pausing during oxidative stress; promotes apoptosis under stress conditions and this function is independent of Rny1p catalytic activity
YMR186W	HSC82	-2.25	0.000948		Cytoplasmic chaperone of the Hsp90 family; plays a role in determining prion variants; redundant in function and nearly identical with Hsp82p, and together they are essential; expressed constitutively at 10-fold higher basal levels than HSP82 and induced 2-3 fold by heat shock; contains two acid-rich unstructured regions that promote the solubility of chaperone-substrate complexes; HSC82 has a pa…
YMR020W	FMS1	-2.26	0.000784	Fenpropimorph-resistance Multicopy Suppressor	Polyamine oxidase; converts spermine to spermidine, which is required for the essential hypusination modification of translation factor eIF-5A; also involved in pantothenic acid biosynthesis
YKR049C	FMP46	-2.27	0.0025	Found in Mitochondrial Proteome	Putative redox protein containing a thioredoxin fold; the authentic, non-tagged protein is detected in highly purified mitochondria in high-throughput studies
YOL113W	SKM1	-2.27	0.03	STE20/PAK homologous Kinase related to Morphogenesis	Member of the PAK family of serine/threonine protein kinases; similar to Ste20p; involved in down-regulation of sterol uptake; proposed to be a downstream effector of Cdc42p during polarized growth; SKM1 has a paralog, CLA4, that arose from the whole genome duplication
YOR273C	TPO4	-2.27	0.00576	Transporter of POlyamines	Polyamine transporter of the major facilitator superfamily; member of the 12-spanner drug:H(+) antiporter DHA1 family; recognizes spermine, putrescine, and spermidine; localizes to the plasma membrane
YGL006W	PMC1	-2.28	0.00872	Plasma Membrane Calcium	Vacuolar Ca2+ ATPase involved in depleting cytosol of Ca2+ ions; prevents growth inhibition by activation of calcineurin in the presence of elevated concentrations of calcium; similar to mammalian PMCA1a
YML101C	CUE4	-2.29	0.0032	Coupling of Ubiquitin conjugation to ER degradation	Protein of unknown function; has a CUE domain that binds ubiquitin, which may facilitate intramolecular monoubiquitination; CUE4 has a paralog, CUE1, that arose from the whole genome duplication
YDR358W	GGA1	-2.29	0.04	Golgi-localized, Gamma-adaptin ear homology, Arf-binding protein	Golgi-localized protein with homology to gamma-adaptin; interacts with and regulates Arf1p and Arf2p in a GTP-dependent manner in order to facilitate traffic through the late Golgi; GGA1 has a paralog, GGA2, that arose from the whole genome duplication
YCL049C		-2.29	0.00239		Protein of unknown function; localizes to membrane fraction; YCL049C is not an essential gene
YBL015W	ACH1	-2.3	0.01	Acetyl CoA Hydrolase	Protein with CoA transferase activity; particularly for CoASH transfer from succinyl-CoA to acetate; has minor acetyl-CoA-hydrolase activity; phosphorylated; required for acetate utilization and for diploid pseudohyphal growth
YDL234C	GYP7	-2.3	0.02	Gtpase-activating protein for Ypt7 Protein	GTPase-activating protein for yeast Rab family members; members include Ypt7p (most effective), Ypt1p, Ypt31p, and Ypt32p (in vitro); involved in vesicle mediated protein trafficking; contains a PH-like domain
YNL200C	NNR1	-2.3	0.00497	Nicotinamide Nucleotide Repair	NADHX epimerase; catalyzes isomerization of (R)- and (S)-NADHX; homologous to AIBP in mammals and the N- terminal domain of YjeF in E.coli; enzyme is widespread in eukaryotes, prokaryotes and archaea; the authentic, non-tagged protein is detected in highly purified mitochondria in high-throughput studies
YMR184W	ADD37	-2.31	0.000158	Alpha1-proteinase inhibitor-Degradation Deficient	Protein of unknown function; involved in ER-associated protein degradation; green fluorescent protein (GFP)-fusion protein localizes to the cytoplasm and is induced in response to the DNA-damaging agent MMS; YMR184W is not an essential gene; protein abundance increases in response to DNA replication stress
YGR194C	XKS1	-2.31	0.05	XyluloKinaSe	Xylulokinase; converts D-xylulose and ATP to xylulose 5-phosphate and ADP; rate limiting step in fermentation of xylulose; required for xylose fermentation by recombinant S. cerevisiae strains
YDR122W	KIN1	-2.32	0.00379	KINase	S/T protein kinase; regulates polarized exocytosis and the Ire1p-mediated unfolded protein response; regulates HAC1 mRNA translocation, splicing and translation with KIN2 during ER stress; direct phosphorylation of the substrate Sec9p (S190) is enhanced by prior substrate priming (S192); localizes to the cytoplasmic face of the plasma membrane; activation loop phosphorylation (T302) required for …
YNL007C	SIS1	-2.33	0.0061	SIt4 Suppressor	Type II HSP40 co-chaperone that interacts with the HSP70 protein Ssa1p; shuttles between cytosol and nucleus; mediates delivery of misfolded proteins into the nucleus for degradation; involved in proteasomal degradation of misfolded cytosolic proteins; protein abundance increases in response to DNA replication stress; polyQ aggregates sequester Sis1p and interfere with clearance of misfolded prot…
YHR030C	SLT2	-2.33	0.00345	Suppressor of the LyTic phenotype	Serine/threonine MAP kinase; coordinates expression of all 19S regulatory particle assembly-chaperones (RACs) to control proteasome abundance; involved in regulating maintenance of cell wall integrity, cell cycle progression, nuclear mRNA retention in heat shock, septum assembly; required for mitophagy, pexophagy; affects recruitment of mitochondria to phagophore assembly site; plays role in adap…
YNL274C	GOR1	-2.35	0.03	GlyOxylate Reductase	Glyoxylate reductase; null mutation results in increased biomass after diauxic shift; the authentic, non-tagged protein is detected in highly purified mitochondria in high-throughput studies; protein abundance increases in response to DNA replication stress
YNL208W		-2.35	0.00134		Protein of unknown function; may interact with ribosomes, based on co-purification experiments; authentic, non-tagged protein is detected in purified mitochondria in high-throughput studies; potential orthologs found in other fungi
YJL164C	TPK1	-2.36	0.02	Takashi's Protein Kinase	cAMP-dependent protein kinase catalytic subunit; promotes vegetative growth in response to nutrients via the Ras-cAMP signaling pathway; inhibited by regulatory subunit Bcy1p in the absence of cAMP; phosphorylates and inhibits Whi3p to promote G1/S phase passage; partially redundant with Tpk2p and Tpk3p; phosphorylates pre-Tom40p, which impairs its import into mitochondria under non-respiratory c…
YHR016C	YSC84	-2.36	0.00448		Actin-binding protein; involved in bundling of actin filaments and endocytosis of actin cortical patches; activity stimulated by Las17p; contains SH3 domain similar to Rvs167p; YSC84 has a paralog, LSB3, that arose from the whole genome duplication
YKR003W	OSH6	-2.38	0.000461	OxySterol binding protein Homolog	Oxysterol-binding phosphatidylserine transferase; family members have overlapping, redundant functions in sterol metabolism and collectively perform a function essential for viability; GFP-fusion protein localizes to the cell periphery; overexpression extends lifespan by promoting vacuolar fusion; OSH6 has a paralog, OSH7, that arose from the whole genome duplication
YGL062W	PYC1	-2.38	0.00439	PYruvate Carboxylase	Pyruvate carboxylase isoform; cytoplasmic enzyme that converts pyruvate to oxaloacetate; differentially regulated than isoform Pyc2p; mutations in the human homolog are associated with lactic acidosis; PYC1 has a paralog, PYC2, that arose from the whole genome duplication
YJL052W	TDH1	-2.38	0.05	Triose-phosphate DeHydrogenase	Glyceraldehyde-3-phosphate dehydrogenase (GAPDH), isozyme 1; involved in glycolysis and gluconeogenesis; tetramer that catalyzes the reaction of glyceraldehyde-3-phosphate to 1,3 bis-phosphoglycerate; detected in the cytoplasm and cell wall; protein abundance increases in response to DNA replication stress; GAPDH-derived antimicrobial peptides secreted by S. cerevisiae are active against a wide v…
YKL148C	SDH1	-2.39	0.03	Succinate DeHydrogenase	Flavoprotein subunit of succinate dehydrogenase; couples the oxidation of succinate to the transfer of electrons to ubiquinone as part of the TCA cycle and the mitochondrial respiratory chain; FAD binding to Sdh1p is required for the assembly of the succinate dehydrogenase subunits; mutations in human ortholog SDHA are associated with Leigh syndrome and predisposition to several cancers
YCL033C	MXR2	-2.4	0.000341	peptide Methionine sulfoXide Reductase	Methionine-R-sulfoxide reductase; involved in the response to oxidative stress; protects iron-sulfur clusters from oxidative inactivation along with MXR1; involved in the regulation of lifespan
YGL047W	ALG13	-2.41	0.000923	Asparagine-Linked Glycosylation	Catalytic component of UDP-GlcNAc transferase; required for the second step of dolichyl-linked oligosaccharide synthesis; anchored to the ER membrane via interaction with Alg14p; similar to bacterial and human glycosyltransferases; protein abundance increases in response to DNA replication stress; both human homologs ALG13 and ALG14 are required to complement yeast alg13 mutant
YGR146C	ECL1	-2.43	0.05	Extends Chronological Lifespan	Protein of unknown function; mitochondrial-dependent role in the extension of chronological lifespan; overexpression increases oxygen consumption and respiratory activity while deletion results in reduced oxygen consumption under conditions of caloric restriction; induced by iron homeostasis transcription factor Aft2p; multicopy suppressor of temperature sensitive hsf1 mutant; induced by treatmen…
YEL060C	PRB1	-2.45	0.01	PRoteinase B	Vacuolar proteinase B (yscB) with H3 N-terminal endopeptidase activity; serine protease of the subtilisin family; involved in protein degradation in the vacuole and required for full protein degradation during sporulation; activity inhibited by Pbi2p; protein abundance increases in response to DNA replication stress; PRB1 has a paralog, YSP3, that arose from the whole genome duplication
YML058W-A	HUG1	-2.47	0.03		Ribonucleotide reductase inhibitor; intrinsically disordered protein that binds to and inhibits Rnr2p; involved in the Mec1p-mediated checkpoint pathway; transcription is induced by genotoxic stress and by activation of the Rad53p pathway; protein abundance increases in response to DNA replication stress
YPL067C		-2.47	3.3e-05	Histidine Triad with Channel	Putative protein of unknown function; green fluorescent protein (GFP)-fusion protein localizes to the cytoplasm; YPL067C is not an essential gene
YJL155C	FBP26	-2.48	0.00144	Fructose BisPhosphatase	Fructose-2,6-bisphosphatase, required for glucose metabolism; protein abundance increases in response to DNA replication stress
YDR502C	SAM2	-2.48	0.00251	S-AdenosylMethionine requiring	S-adenosylmethionine synthetase; catalyzes transfer of the adenosyl group of ATP to the sulfur atom of methionine; comparative analysis suggests that a mitochondrially targeted form may result from translation starting at a non-canonical codon upstream of the annotated start codon
YBR056W		-2.5	0.000389		Putative glycoside hydrolase of the mitochondrial intermembrane space
YFL061W	DDI2	-2.51	0.02	DNA Damage Inducible	Cyanamide hydratase that detoxifies cyanamide; member of the HD domain metalloprotein superfamily; expression is induced over 100-fold by cyanamide and by SN2-type DNA alkylating agents such as MMS and DMA; induction decreased in rad6 and rad18 mutants; gene and protein are identical to DDI3 and Ddi3p
YIR038C	GTT1	-2.54	0.000175	GlutaThione Transferase	ER associated glutathione S-transferase; capable of homodimerization; glutathione transferase for Yvc1p vacuolar cation channel; expression induced during the diauxic shift and throughout stationary phase; functional overlap with Gtt2p, Grx1p, and Grx2p
YOR185C	GSP2	-2.55	0.00607	Genetic Suppressor of Prp20-1	GTP binding protein (mammalian Ranp homolog); involved in the maintenance of nuclear organization, RNA processing and transport; interacts with Kap121p, Kap123p and Pdr6p (karyophilin betas); not required for viability; protein abundance increases in response to DNA replication stress; GSP2 has a paralog, GSP1, that arose from the whole genome duplication
YLR194C	NCW2	-2.56	0.01	Novel Cell Wall protein	Structural constituent of the cell wall; attached to the plasma membrane by a GPI-anchor; expression is upregulated in response to cell wall stress; null mutant is sensitive to the antifungal agent polyhexamethylene biguanide, resistant to zymolyase treatment and has increased chitin deposition
YLR133W	CKI1	-2.57	0.000127	Choline KInase	Choline kinase; catalyzes the first step in phosphatidylcholine synthesis via the CDP-choline (Kennedy pathway); exhibits some ethanolamine kinase activity contributing to phosphatidylethanolamine synthesis via the CDP-ethanolamine pathway; CKI1 has a paralog, EKI1, that arose from the whole genome duplication
YLR173W		-2.57	0.00374		Putative protein of unknown function
YBR126C	TPS1	-2.58	0.00417	Trehalose-6-Phosphate Synthase	Synthase subunit of trehalose-6-P synthase/phosphatase complex; synthesizes the storage carbohydrate trehalose, which is critically important for survival of long-term desiccation; also found in a monomeric form; expression is induced by the stress response and repressed by the Ras-cAMP pathway; protein abundance increases in response to DNA replication stress and in response to prolonged exposur…
YCR102C		-2.58	0.000172		Putative quinone oxidoreductase; overexpression improves ethanol production and acid stress resistance; involved in copper metabolism; similar to Cochliobolus carbonum toxD gene
YGR249W	MGA1	-2.59	0.03		Protein similar to heat shock transcription factor; multicopy suppressor of pseudohyphal growth defects of ammonium permease mutants
YLR337C	VRP1	-2.59	0.00308	VeRProlin	Verprolin, proline-rich actin-associated protein; involved in cytoskeletal organization and cytokinesis; promotes actin nucleation and endocytosis; related to mammalian Wiskott-Aldrich syndrome protein (WASP)-interacting protein (WIP)
YOR120W	GCY1	-2.61	0.04	Galactose-inducible Crystallin-like Yeast protein	Glycerol dehydrogenase; involved in an alternative pathway for glycerol catabolism used under microaerobic conditions; also has mRNA binding activity; member of the aldo-keto reductase (AKR) family; human homolog AKR1B1 can complement yeast null mutant; protein abundance increases in response to DNA replication stress; GCY1 has a paralog, YPR1, that arose from the whole genome duplication
YMR122W-A		-2.61	0.000263	Novel Cell Wall protein	Protein of unknown function; green fluorescent protein (GFP)-fusion protein localizes to the cytoplasm and endoplasmic reticulum
YOR289W		-2.62	0.01		Putative protein of unknown function; transcription induced by the unfolded protein response; green fluorescent protein (GFP)-fusion protein localizes to both the cytoplasm and the nucleus
YGL037C	PNC1	-2.63	0.03	Pyrazinamidase and NiCotinamidase	Nicotinamidase that converts nicotinamide to nicotinic acid; part of the NAD(+) salvage pathway; required for life span extension by calorie restriction; lacks a peroxisomal targeting signal but is imported into peroxisomes via binding to Gpd1p; PNC1 expression responds to all known stimuli that extend replicative life span; protein increases in abundance and relative distribution to cytoplasmic …
YIL111W	COX5B	-2.74	0.00152	Cytochrome c OXidase	Subunit Vb of cytochrome c oxidase; cytochrome c oxidase is the terminal member of the mitochondrial inner membrane electron transport chain; Cox5Bp is predominantly expressed during anaerobic growth while its isoform Va (Cox5Ap) is expressed during aerobic growth; COX5B has a paralog, COX5A, that arose from the whole genome duplication
YDL022W	GPD1	-2.74	0.02	Glycerol-3-Phosphate Dehydrogenase	NAD-dependent glycerol-3-phosphate dehydrogenase; key enzyme of glycerol synthesis, essential for growth under osmotic stress; expression regulated by high-osmolarity glycerol response pathway; protein abundance increases in response to DNA replication stress; constitutively inactivated via phosphorylation by the protein kinases Ypk1p and Ypk2p, dephosphorylation increases catalytic activity; for…
YNR001C	CIT1	-2.75	0.0079	CITrate synthase	Mitochondrial citrate synthase; catalyzes condensation of acetyl coenzyme A and oxaloacetate to form citrate, which is the first and rate-limiting step of the TCA cycle; transcription subject to glucose repression; CIT1 has a paralog, CIT2, that arose from the whole genome duplication
YMR238W	DFG5	-2.76	2.02e-05	Defective for Filamentous Growth	Putative mannosidase; essential glycosylphosphatidylinositol (GPI)-anchored membrane protein required for cell wall biogenesis in bud formation, involved in filamentous growth, homologous to Dcw1p
YLR299W	ECM38	-2.76	0.000363	ExtraCellular Mutant	Gamma-glutamyltranspeptidase; major glutathione-degrading enzyme; involved in detoxification of electrophilic xenobiotics; expression induced mainly by nitrogen starvation
YGL184C	STR3	-2.76	0.02	Sulfur TRansfer	Peroxisomal cystathionine beta-lyase; converts cystathionine into homocysteine; may be redox regulated by Gto1p; involved in the release of the aromatic thiol 3-mercaptohexanol during wine fermentation
YGR254W	ENO1	-2.77	0.00547	ENOlase	Enolase I, a phosphopyruvate hydratase; catalyzes conversion of 2-phosphoglycerate to phosphoenolpyruvate during glycolysis and the reverse reaction during gluconeogenesis; expression repressed in response to glucose; protein abundance increases in response to DNA replication stress; N-terminally propionylated in vivo; ENO1 has a paralog, ENO2, that arose from the whole genome duplication
YLR218C	COA4	-2.83	0.000461	Cytochrome Oxidase Assembly factor	Twin Cx(9)C protein involved in cytochrome c oxidase organization; organization includes assembly or stability; localizes to the mitochondrial intermembrane space via the Mia40p-Erv1p system; interacts genetically with CYC1 and with cytochrome c oxidase assembly factors
YOR298C-A	MBF1	-2.84	0.000318	Multiprotein Bridging Factor	Transcriptional coactivator; bridges the DNA-binding region of Gcn4p and TATA-binding protein Spt15p; suppressor of frameshift mutations; protein abundance increases in response to DNA replication stress
YBR139W	ATG42	-2.85	0.00141	AuTophaGy	Vacuolar serine-type carboxypeptidase; involved, along with functional homolog Prc1p, in vacuolar zymogen activation, breakdown of the autophagic body, and autophagosome-dependent protein synthesis; role in phytochelatin synthesis; localizes to the vacuole lumen; expression induced by nitrogen limitation in a GLN3, GAT1-independent manner; N-glycosylated
YOR134W	BAG7	-2.88	0.03		Rho GTPase activating protein (RhoGAP); stimulates the intrinsic GTPase activity of Rho1p, which plays a bud growth by regulating actin cytoskeleton organization and cell wall biosynthesis, resulting in the downregulation of Rho1p; structurally and functionally related to Sac7p; BAG7 has a paralog, SAC7, that arose from the whole genome duplication
YDL130W-A	STF1	-2.9	0.03	STabilizing Factor	Protein involved in regulation of the mitochondrial F1F0-ATP synthase; Stf1p and Stf2p act as stabilizing factors that enhance inhibitory action of the Inh1p protein; protein abundance increases in response to DNA replication stress; STF1 has a paralog, INH1, that arose from the whole genome duplication
YCL064C	CHA1	-2.91	7.84e-06	Catabolism of Hydroxy Amino acids	Catabolic L-serine (L-threonine) deaminase; catalyzes the degradation of both L-serine and L-threonine; required to use serine or threonine as the sole nitrogen source, transcriptionally induced by serine and threonine
YGR149W	GPC1	-2.91	0.02	GlyceroPhosphoCholine acyltransferase	Glycerophosphocholine acyltransferase (GPCAT); involved in in phosphatidylcholine (PC) synthesis; uses acyl-CoA to acylate glycero-3-phosphocholine to yield lyso-PC; also catalyzes acylation of glycerophosphoethanolamine with acyl-CoA; predicted to be an integral membrane protein
YER091C	MET6	-2.92	0.000328	METhionine requiring	Cobalamin-independent methionine synthase; involved in methionine biosynthesis and regeneration; requires a minimum of two glutamates on the methyltetrahydrofolate substrate, similar to bacterial metE homologs
YDL124W		-2.92	0.00993		NADPH-dependent alpha-keto amide reductase; reduces aromatic alpha-keto amides, aliphatic alpha-keto esters, and aromatic alpha-keto esters; member of the aldo-keto reductase (AKR) family; protein abundance increases in response to DNA replication stress
YDR077W	SED1	-2.95	0.02	Suppression of Exponential Defect	Major stress-induced structural GPI-cell wall glycoprotein; associates with translating ribosomes, possible role in mitochondrial genome maintenance; ORF contains two distinct variable minisatellites; SED1 has a paralog, SPI1, that arose from the whole genome duplication
YJR010W	MET3	-3.03	0.000634	METhionine requiring	ATP sulfurylase; catalyzes the primary step of intracellular sulfate activation, essential for assimilatory reduction of sulfate to sulfide, involved in methionine metabolism; human homolog PAPSS2 complements yeast null mutant
YDL181W	INH1	-3.08	6.86e-05	INHibitor (of F1F0-ATPase)	Protein that inhibits ATP hydrolysis by the F1F0-ATP synthase; inhibitory function is enhanced by stabilizing proteins Stf1p and Stf2p; has a calmodulin-binding motif and binds calmodulin in vitro; INH1 has a paralog, STF1, that arose from the whole genome duplication
YDR379C-A	SDH6	-3.08	0.00134		Mitochondrial protein involved in assembly of succinate dehydrogenase; has a role in maturation of the Sdh2p subunit; member of the LYR protein family; mutations in human ortholog SDHAF1 are associated with infantile leukoencephalopathy
YNL015W	PBI2	-3.13	0.000363	Proteinase B Inhibitor	Cytosolic inhibitor of vacuolar proteinase B (PRB1); required for efficient vacuole inheritance; with thioredoxin forms protein complex LMA1, which assists in priming SNARE molecules and promotes vacuole fusion; protein abundance increases in response to DNA replication stress
YNL058C		-3.16	3.06e-06		Putative protein of unknown function; green fluorescent protein (GFP)-fusion protein localizes to vacuole; not an essential gene; YNL058C has a paralog, PRM5, that arose from the whole genome duplication
YPL088W		-3.16	3.61e-07		Putative aryl alcohol dehydrogenase; transcription is activated by paralogous transcription factors Yrm1p and Yrr1p along with genes involved in multidrug resistance
YPL272C	PBI1	-3.18	0.03	PSTB2 Interacting protein 1	Putative protein of unknown function; gene expression induced in response to ketoconazole; YPL272C is not an essential gene
YOL107W		-3.21	7.38e-05		Putative protein of unknown function; green fluorescent protein (GFP)-fusion protein localizes to the cytoplasm and colocalizes in a punctate pattern with the early golgi/COPI vesicles; YOL107W is not an essential protein
YBR214W	SDS24	-3.22	0.02	homolog of S. pombe SDS23	Protein involved in cell separation during budding; one of two S. cerevisiae homologs (Sds23p and Sds24p) of the S. pombe Sds23 protein, which is implicated in APC/cyclosome regulation; may play an indirect role in fluid-phase endocytosis; protein abundance increases in response to DNA replication stress; SDS24 has a paralog, SDS23, that arose from the whole genome duplication
YDR497C	ITR1	-3.23	2.04e-07	myo-Inositol TRansporter	Myo-inositol transporter; member of the sugar transporter superfamily; expression is repressed by inositol and choline via Opi1p and derepressed via Ino2p and Ino4p; relative distribution to the vacuole increases upon DNA replication stress; ITR1 has a paralog, ITR2, that arose from the whole genome duplication
YER026C	CHO1	-3.24	5.42e-07	CHOline requiring	Phosphatidylserine synthase; functions in phospholipid biosynthesis; catalyzes the reaction CDP-diaclyglycerol + L-serine = CMP + L-1-phosphatidylserine, transcriptionally repressed by myo-inositol and choline
YDR085C	AFR1	-3.26	0.000933	Alpha-Factor Receptor regulator	Protein required for pheromone-induced projection (shmoo) formation; regulates septin architecture during mating; has an RVXF motif that mediates targeting of Glc7p to mating projections; interacts with Cdc12p; AFR1 has a paralog, YER158C, that arose from the whole genome duplication
YLR132C	USB1	-3.26	0.00022	U Six Biogenesis	Putative poly(U)-specific 3'-to-5' RNA exonuclease; involved in 3'-end processing of U6 snRNA removing uridines and generating a terminal 2&#8242;,3&#8242; cyclic phosphate; essential protein that localizes to the nucleus and mitochondria; overexpression suppresses the respiratory defects of oxa1 and mtf2 mutants; homolog of S.pombe gene, mpn1 and human gene, hUSB1; mutations in hUSB1 are associa…
YGL157W	ARI1	-3.32	7.47e-09	Aldehyde Reductase Intermediate, subclass of SDR	NADPH-dependent aldehyde reductase; utilizes aromatic and alophatic aldehyde substrates; member of the short-chain dehydrogenase/reductase superfamily
YJR008W	MHO1	-3.34	9.39e-06	Memo HOmolog	Protein of unknown function; inhibits haploid invasive growth when overexpressed; synthetically lethal with phospholipase C (PLC1); expression induced by mild heat-stress on a non-fermentable carbon source, upon entry into stationary phase and upon nitrogen deprivation; repressed by inosine and choline in an Opi1p-dependent manner; highly conserved from bacteria to human; Memo, the human homolog,…
YLL024C	SSA2	-3.37	2.04e-07	Stress-Seventy subfamily A	HSP70 family ATP-binding protein; involved in protein folding, vacuolar import of proteins; required for ubiquitin-dependent degradation of short-lived proteins; associated with chaperonin-containing T-complex; 98% identical to paralog Ssa1p with distinct functional specificity in propagation of yeast [URE3] prions and vacuolar-mediated degradation of gluconeogenesis enzymes; binds tRNA, has role…
YNL160W	YGP1	-3.46	0.00236	Yeast GlycoProtein	Cell wall-related secretory glycoprotein; induced by nutrient deprivation-associated growth arrest and upon entry into stationary phase; may be involved in adaptation prior to stationary phase entry; YGP1 has a paralog, SPS100, that arose from the whole genome duplication
YCR104W	PAU3	-3.5	0.00242	seriPAUperin family	Member of the seripauperin multigene family; encoded mainly in subtelomeric region; active during alcoholic fermentation; regulated by anaerobiosis; negatively regulated by oxygen; repressed by heme
YKL096W-A	CWP2	-3.59	1.22e-06	Cell Wall Protein	Covalently linked cell wall mannoprotein; major constituent of the cell wall; plays a role in stabilizing the cell wall; involved in low pH resistance; precursor is GPI-anchored
YLR109W	AHP1	-3.87	8.45e-05	Alkyl HydroPeroxide reductase	Thiol-specific peroxiredoxin; reduces hydroperoxides to protect against oxidative damage; function in vivo requires covalent conjugation to Urm1p
YAL005C	SSA1	-3.89	4.1e-05	Stress-Seventy subfamily A	ATPase involved in protein folding and NLS-directed nuclear transport; member of HSP70 family; required for ubiquitin-dependent degradation of short-lived proteins; forms chaperone complex with Ydj1p; localized to nucleus, cytoplasm, cell wall; 98% identical to paralog Ssa2p with different functional specificity in propagation of yeast [URE3] prions, vacuolar-mediated degradations of gluconeogene…
YLR258W	GSY2	-3.9	0.0023	Glycogen SYnthase	Glycogen synthase; expression induced by glucose limitation, nitrogen starvation, heat shock, and stationary phase; activity regulated by cAMP-dependent, Snf1p and Pho85p kinases as well as by the Gac1p-Glc7p phosphatase; GSY2 has a paralog, GSY1, that arose from the whole genome duplication; relocalizes from cytoplasm to plasma membrane upon DNA replication stress
YPL240C	HSP82	-4.08	0.00152	Heat Shock Protein	Hsp90 chaperone; redundant in function with Hsc82p; required for pheromone signaling, negative regulation of Hsf1p; docks with Tom70p for mitochondrial preprotein delivery; promotes telomerase DNA binding, nucleotide addition; protein abundance increases in response to DNA replication stress; contains two acid-rich unstructured regions that promote solubility of chaperone-substrate complexes; HSP…
YGR157W	CHO2	-4.1	7.42e-10	CHOline requiring	Phosphatidylethanolamine methyltransferase (PEMT); catalyzes the first step in the conversion of phosphatidylethanolamine to phosphatidylcholine during the methylation pathway of phosphatidylcholine biosynthesis
YOL161C	PAU20	-4.24	0.04	seriPAUperin	Protein of unknown function; member of the seripauperin multigene family encoded mainly in subtelomeric regions; SWAT-GFP and mCherry fusion proteins localize to the vacuole; expression induced by low temperature and also by anaerobic conditions; induced during alcoholic fermentation
YML118W	NGL3	-4.3	0.00374		3'-5' exonuclease specific for poly-A RNAs; has a domain similar to a magnesium-dependent endonuclease motif in mRNA deadenylase Ccr4p; similar to Ngl1p; NGL3 has a paralog, NGL2, that arose from the whole genome duplication
YKR091W	SRL3	-4.4	0.000822	Suppressor of rad53 Lethality	Repressor of Start transcriptional program; unstable, cell cycle regulated protein with GTB (G1/S transcription factor binding) motif; binds SBF-regulated promoters in hydroxyurea-treated cells; when overexpressed, suppresses the lethality of a rad53 null mutation; potential Cdc28p substrate; SRL3 has a paralog, WHI5, that arose from the whole genome duplication
YBR177C	EHT1	-4.47	2.6e-09	Ethanol Hexanoyl Transferase	Acyl-coenzymeA:ethanol O-acyltransferase; plays a minor role in medium-chain fatty acid ethyl ester biosynthesis; possesses short-chain esterase activity; localizes to lipid particles and the mitochondrial outer membrane; EHT1 has a paralog, EEB1, that arose from the whole genome duplication
YHR209W	CRG1	-5.71	7.42e-10	Cantharidin Resistance Gene	S-AdoMet-dependent methyltransferase involved in lipid homeostasis; mediates resistance to a drug cantharidin
YIL117C	PRM5	-5.77	2.25e-06	Pheromone-Regulated Membrane protein	Pheromone-regulated protein, predicted to have 1 transmembrane segment; induced during cell integrity signaling; PRM5 has a paralog, YNL058C, that arose from the whole genome duplication
YPL061W	ALD6	-6.03	7.42e-10	ALdehyde Dehydrogenase	Cytosolic aldehyde dehydrogenase; activated by Mg2+ and utilizes NADP+ as the preferred coenzyme; required for conversion of acetaldehyde to acetate; constitutively expressed; locates to the mitochondrial outer surface upon oxidative stress
YJL153C	INO1	-6.57	1.07e-14	INOsitol requiring	Inositol-3-phosphate synthase; involved in synthesis of inositol phosphates and inositol-containing phospholipids; transcription is coregulated with other phospholipid biosynthetic genes by Ino2p and Ino4p, which bind the UASINO DNA element
YMR085W		-6.8	3.23e-06		Putative protein of unknown function; YMR085W and adjacent ORF YMR084W are merged in related strains, and together are paralogous to glutamine-fructose-6-phosphate amidotransferase GFA1
YMR084W		-6.82	0.000314		Putative protein of unknown function; YMR084W and adjacent ORF YMR085W are merged in related strains, and together are paralogous to glutamine-fructose-6-phosphate amidotransferase GFA1
YKL163W	PIR3	-6.99	0.000314	Protein containing Internal Repeats	O-glycosylated covalently-bound cell wall protein; required for cell wall stability; expression is cell cycle regulated, peaking in M/G1 and also subject to regulation by the cell integrity pathway; coding sequence contains length polymorphisms in different strains; PIR3 has a paralog, HSP150, that arose from the whole genome duplication
YJR073C	OPI3	-8.25	9.06e-21	OverProducer of Inositol	Methylene-fatty-acyl-phospholipid synthase; catalyzes the last two steps in phosphatidylcholine biosynthesis; also known as phospholipid methyltransferase
YKL161C	KDX1	-10.64	3.31e-14	Kinase Dead X-talker	Protein kinase; implicated in Slt2p mitogen-activated (MAP) kinase signaling pathway; interacts with numerous components in the mating pheromone and CWI MAPK pathways; associates with Rlm1p; KDX1 has a paralog, SLT2, that arose from the whole genome duplication
YKL096W	CWP1	-10.74	9.06e-21	Cell Wall Protein	Cell wall mannoprotein that localizes to birth scars of daughter cells; linked to a beta-1,3- and beta-1,6-glucan heteropolymer through a phosphodiester bond; required for propionic acid resistance

## Sheet: M437 GO process
GO terms of upregulated genes in M437[L] cells
Gene Ontology term	Cluster frequency	Genome frequency	Fold enrichment	Corrected P-value	Genes annotated to the term
alpha-amino acid biosynthetic process	16 of 238 genes, 6.7%	124 of 7166 genes, 1.7%	3.94118	0.00228	YML096W	ASN1	CTR86	LYS4	CAR2	HOM2	YJR016C	LYS1	YER086W	LYS2	LYS12	ACO2	HIS6	IRC7	LEU9	ARG7
alpha-amino acid metabolic process	19 of 238 genes, 8.0%	184 of 7166 genes, 2.6%	3.07692	0.00777	YML096W	ASN1	CTR86	LYS4	CAR2	HOM2	YJR016C	CAR1	YER086W	LYS1	LYS2	LYS12	ACO2	HIS6	IRC7	LEU9	ARG7	AAT1	BNA1
aspartate family amino acid biosynthetic process	10 of 238 genes, 4.2%	55 of 7166 genes, 0.8%	5.25	0.00828	YML096W	ASN1	LYS1	LYS2	CTR86	LYS12	ACO2	LYS4	HOM2	IRC7
aspartate family amino acid metabolic process	12 of 238 genes, 5.0%	71 of 7166 genes, 1.0%	5	0.00239	YML096W	ASN1	YER086W	LYS1	LYS2	CTR86	LYS12	ACO2	LYS4	HOM2	IRC7	AAT1
cation homeostasis	22 of 238 genes, 9.2%	159 of 7166 genes, 2.2%	4.18182	8.01e-06	FRE4	FRE3	SIT1	LSO1	CTR1	ARN1	FET4	GGC1	CTR3	FIT3	ARN2	IZH1	FIT1	FET3	ATX1	FRE2	FTR1	ATC1	FIT2	SNQ2	TIS11	FRE1
cellular amino acid biosynthetic process	16 of 238 genes, 6.7%	132 of 7166 genes, 1.8%	3.72222	0.00522	YML096W	ASN1	CTR86	LYS4	CAR2	HOM2	YJR016C	LYS1	YER086W	LYS2	LYS12	ACO2	HIS6	IRC7	LEU9	ARG7
cellular cation homeostasis	16 of 238 genes, 6.7%	147 of 7166 genes, 2.1%	3.19048	0.02073	FRE4	FRE3	SIT1	CTR1	ARN1	GGC1	CTR3	ARN2	IZH1	FET3	ATX1	FRE2	ATC1	SNQ2	TIS11	FRE1
cellular iron ion homeostasis	11 of 238 genes, 4.6%	53 of 7166 genes, 0.7%	6.57143	0.00074	FRE4	FRE3	FRE2	ATX1	SIT1	ARN1	GGC1	ARN2	TIS11	FET3	FRE1
cellular metal ion homeostasis	14 of 238 genes, 5.9%	110 of 7166 genes, 1.5%	3.93333	0.01135	FRE4	FRE3	FRE2	ATX1	SIT1	CTR1	ARN1	GGC1	CTR3	ARN2	TIS11	IZH1	FET3	FRE1
cellular transition metal ion homeostasis	14 of 238 genes, 5.9%	83 of 7166 genes, 1.2%	4.91667	0.00036	FRE4	FRE3	FRE2	ATX1	SIT1	CTR1	ARN1	GGC1	CTR3	ARN2	TIS11	IZH1	FET3	FRE1
chemical homeostasis	25 of 238 genes, 10.5%	222 of 7166 genes, 3.1%	3.3871	5.29e-05	FRE4	FRE3	SIT1	LSO1	CTR1	ARN1	FET4	GGC1	CTR3	APQ12	FIT3	ARN2	IZH1	FIT1	FET3	FTR1	ATX1	FRE2	ATC1	FIT2	BRL1	SNQ2	PPH3	TIS11	FRE1
cleavage involved in rRNA processing	13 of 238 genes, 5.5%	85 of 7166 genes, 1.2%	4.58333	0.00296	RRS1	DIP2	UTP6	TSR1	PWP2	NOP14	UTP14	RCL1	RRP9	UTP18	UTP10	RRP4	ROK1
cofactor transport	8 of 238 genes, 3.4%	37 of 7166 genes, 0.5%	6.8	0.0172	FRE4	FRE3	SIT1	FIT2	ARN1	FIT3	ARN2	FIT1
copper ion import	7 of 238 genes, 2.9%	11 of 7166 genes, 0.2%	14.5	9.38e-06	FRE4	FRE3	FRE2	CTR1	FET4	CTR3	FRE1
copper ion transport	8 of 238 genes, 3.4%	20 of 7166 genes, 0.3%	11.3333	9.16e-05	FRE4	FRE3	FRE2	ATX1	CTR1	FET4	CTR3	FRE1
endonucleolytic cleavage in 5'-ETS of tricistronic rRNA transcript (SSU-rRNA, 5.8S rRNA, LSU-rRNA)	10 of 238 genes, 4.2%	35 of 7166 genes, 0.5%	8.4	9.32e-05	DIP2	UTP6	PWP2	NOP14	UTP14	RCL1	RRP9	UTP18	UTP10	ROK1
endonucleolytic cleavage in ITS1 to separate SSU-rRNA from 5.8S rRNA and LSU-rRNA from tricistronic rRNA transcript (SSU-rRNA, 5.8S rRNA, LSU-rRNA)	11 of 238 genes, 4.6%	47 of 7166 genes, 0.7%	6.57143	0.0002	RRS1	DIP2	UTP6	PWP2	NOP14	UTP14	RCL1	RRP9	UTP18	UTP10	ROK1
endonucleolytic cleavage involved in rRNA processing	12 of 238 genes, 5.0%	61 of 7166 genes, 0.9%	5.55556	0.00043	RRS1	DIP2	UTP6	TSR1	PWP2	NOP14	UTP14	RCL1	RRP9	UTP18	UTP10	ROK1
endonucleolytic cleavage of tricistronic rRNA transcript (SSU-rRNA, 5.8S rRNA, LSU-rRNA)	12 of 238 genes, 5.0%	61 of 7166 genes, 0.9%	5.55556	0.00043	RRS1	DIP2	UTP6	TSR1	PWP2	NOP14	UTP14	RCL1	RRP9	UTP18	UTP10	ROK1
endonucleolytic cleavage to generate mature 5'-end of SSU-rRNA from (SSU-rRNA, 5.8S rRNA, LSU-rRNA)	10 of 238 genes, 4.2%	37 of 7166 genes, 0.5%	8.4	0.00016	DIP2	UTP6	PWP2	NOP14	UTP14	RCL1	RRP9	UTP18	UTP10	ROK1
inorganic ion homeostasis	20 of 238 genes, 8.4%	153 of 7166 genes, 2.1%	4	0.0001	FRE4	FRE3	SIT1	LSO1	CTR1	ARN1	FET4	GGC1	CTR3	FIT3	ARN2	IZH1	FET3	FIT1	ATX1	FRE2	FTR1	FIT2	TIS11	FRE1
ion homeostasis	22 of 238 genes, 9.2%	177 of 7166 genes, 2.5%	3.68	5.84e-05	FRE4	FRE3	SIT1	LSO1	CTR1	ARN1	FET4	GGC1	CTR3	FIT3	ARN2	IZH1	FIT1	FET3	ATX1	FRE2	FTR1	ATC1	FIT2	SNQ2	TIS11	FRE1
ion transport	30 of 238 genes, 12.6%	396 of 7166 genes, 5.5%	2.29091	0.01306	FRE4	FRE3	ATO3	TAT1	SIT1	CTR1	ARN1	FET4	YPR058W	CTR3	PHO90	OAC1	FIT3	YDL199C	HXT3	AQR1	ARN2	LYP1	FIT1	FET3	VBA4	FTR1	AGP1	ATX1	CAN1	FRE2	HXT1	FIT2	MEP3	FRE1
iron chelate transport	8 of 238 genes, 3.4%	11 of 7166 genes, 0.2%	17	1.55e-07	FRE4	FRE3	SIT1	FIT2	ARN1	FIT3	ARN2	FIT1
iron coordination entity transport	8 of 238 genes, 3.4%	19 of 7166 genes, 0.3%	11.3333	5.65e-05	FRE4	FRE3	SIT1	FIT2	ARN1	FIT3	ARN2	FIT1
iron ion homeostasis	17 of 238 genes, 7.1%	61 of 7166 genes, 0.9%	7.88889	4.69e-09	FRE4	FRE3	SIT1	LSO1	ARN1	FET4	GGC1	FIT3	ARN2	FET3	FIT1	ATX1	FRE2	FTR1	FIT2	TIS11	FRE1
iron ion transport	7 of 238 genes, 2.9%	22 of 7166 genes, 0.3%	9.66667	0.00354	FTR1	FRE4	FRE3	FRE2	FET4	FRE1	FET3
lysine biosynthetic process	6 of 238 genes, 2.5%	14 of 7166 genes, 0.2%	12.5	0.00236	LYS1	LYS2	HOM2	LYS12	ACO2	LYS4
lysine biosynthetic process via aminoadipic acid	5 of 238 genes, 2.1%	12 of 7166 genes, 0.2%	10.5	0.01977	LYS1	LYS2	LYS12	ACO2	LYS4
lysine metabolic process	6 of 238 genes, 2.5%	15 of 7166 genes, 0.2%	12.5	0.00382	LYS1	LYS2	HOM2	LYS12	ACO2	LYS4
maturation of 5.8S rRNA	18 of 238 genes, 7.6%	94 of 7166 genes, 1.3%	5.84615	9.43e-07	DIP2	UTP14	RCL1	UTP18	SPB1	MAK5	ROK1	RRP15	RRS1	UTP6	NOP14	PWP2	RRP9	UTP10	RRP4	URB1	DBP6	DBP10
maturation of 5.8S rRNA from tricistronic rRNA transcript (SSU-rRNA, 5.8S rRNA, LSU-rRNA)	18 of 238 genes, 7.6%	94 of 7166 genes, 1.3%	5.84615	9.43e-07	DIP2	UTP14	RCL1	UTP18	SPB1	MAK5	ROK1	RRP15	RRS1	UTP6	NOP14	PWP2	RRP9	UTP10	RRP4	URB1	DBP6	DBP10
maturation of SSU-rRNA	26 of 238 genes, 10.9%	121 of 7166 genes, 1.7%	6.41176	8.64e-12	DIP2	TSR1	NAN1	UTP14	RCL1	DHR2	BUD22	UTP18	RRP12	ECM16	UTP22	FAL1	UTP25	ROK1	RRS1	UTP6	NOP14	PWP2	UTP15	RIO1	RRP9	UTP10	UTP8	RPS27A	UTP9	UTP4
maturation of SSU-rRNA from tricistronic rRNA transcript (SSU-rRNA, 5.8S rRNA, LSU-rRNA)	25 of 238 genes, 10.5%	109 of 7166 genes, 1.5%	7	5.73e-12	DIP2	TSR1	NAN1	UTP14	RCL1	DHR2	UTP18	RRP12	ECM16	UTP22	FAL1	UTP25	ROK1	RRS1	UTP6	NOP14	PWP2	UTP15	RIO1	RRP9	UTP10	UTP8	RPS27A	UTP9	UTP4
metal ion homeostasis	20 of 238 genes, 8.4%	121 of 7166 genes, 1.7%	4.94118	1.67e-06	FRE4	FRE3	SIT1	LSO1	CTR1	ARN1	FET4	GGC1	CTR3	FIT3	ARN2	IZH1	FET3	FIT1	ATX1	FRE2	FTR1	FIT2	TIS11	FRE1
ncRNA 5'-end processing	10 of 238 genes, 4.2%	48 of 7166 genes, 0.7%	6	0.00227	DIP2	UTP6	PWP2	NOP14	UTP14	RCL1	RRP9	UTP18	UTP10	ROK1
ncRNA metabolic process	63 of 238 genes, 26.5%	596 of 7166 genes, 8.3%	3.19277	1.26e-14	DIP2	DBP7	NAN1	DHR2	CFD1	BUD22	UTP18	TRM732	RTT10	MAK5	RPA135	NCS2	RNT1	TRM1	RPA190	ROK1	RRP15	NAF1	UTP15	RRP9	UTP10	TRM11	RRP4	GCD14	URB1	SAP185	UTP9	TRF5	DBP10	AIR1	DBP2	TSR1	UTP14	RCL1	REF2	RRP12	SPB1	ECM16	TYW1	NSR1	UTP22	FAL1	UTP25	RRN11	RRS1
ncRNA processing	59 of 238 genes, 24.8%	480 of 7166 genes, 6.7%	3.70149	1.14e-16	DIP2	DBP7	NAN1	DHR2	CFD1	BUD22	UTP18	TRM732	RTT10	MAK5	NCS2	RNT1	TRM1	ROK1	RRP15	NAF1	UTP15	RRP9	UTP10	TRM11	RRP4	GCD14	URB1	SAP185	UTP9	TRF5	DBP10	DBP2	TSR1	UTP14	RCL1	REF2	RRP12	SPB1	ECM16	TYW1	NSR1	UTP22	FAL1	UTP25	RRS1	URB2	RRP14	UTP6	NOP14
organic acid transmembrane transport	10 of 238 genes, 4.2%	64 of 7166 genes, 0.9%	4.66667	0.03298	VBA4	CAN1	ATO3	AGP1	TAT1	YPR058W	PDR12	OAC1	AQR1	LYP1
positive regulation of transcription by RNA polymerase I	7 of 238 genes, 2.9%	23 of 7166 genes, 0.3%	9.66667	0.00495	NAN1	DHR2	UTP8	UTP15	UTP9	UTP4	UTP10
regulation of transcription by RNA polymerase I	8 of 238 genes, 3.4%	35 of 7166 genes, 0.5%	6.8	0.0111	NAN1	DHR2	UTP15	RIO1	UTP10	UTP8	UTP9	UTP4
ribonucleoprotein complex biogenesis	54 of 238 genes, 22.7%	591 of 7166 genes, 8.2%	2.76829	1.98e-09	DIP2	DBP7	SGD1	NAN1	DHR2	REI1	BUD22	UTP18	RIA1	MAK5	RPA135	TPK3	RNT1	RPA190	ROK1	RRP15	NOG2	NAF1	UTP15	RRP9	MAK21	UTP10	SYO1	RRP4	URB1	UTP9	DBP10	DBP2	TSR1	UTP14	RCL1	RRP12	SPB1	ECM16	NSR1	UTP22	FAL1	UTP25	RRS1	URB2	RRP14	UTP6	NOP14	PWP2	RIO1
ribosomal large subunit biogenesis	14 of 238 genes, 5.9%	124 of 7166 genes, 1.7%	3.47059	0.04443	RRS1	RRP15	DBP7	RRP14	REI1	MAK21	SPB1	IPI3	SYO1	MAK5	URB1	PUF6	DBP10	DBP6
ribosomal small subunit biogenesis	29 of 238 genes, 12.2%	148 of 7166 genes, 2.1%	5.80952	3.04e-12	DIP2	SGD1	TSR1	NAN1	UTP14	RCL1	DHR2	BUD22	UTP18	RRP12	ECM16	NSR1	UTP22	FAL1	UTP25	ROK1	RRS1	RRP14	UTP6	NOP14	PWP2	UTP15	RIO1	RRP9	UTP10	UTP8	RPS27A	UTP9	UTP4
ribosome biogenesis	53 of 238 genes, 22.3%	475 of 7166 genes, 6.6%	3.37879	8.59e-13	DIP2	DBP7	SGD1	NAN1	DHR2	REI1	BUD22	UTP18	RIA1	MAK5	RPA135	RNT1	RPA190	ROK1	RRP15	NOG2	NAF1	UTP15	RRP9	MAK21	UTP10	SYO1	RRP4	URB1	UTP9	DBP10	DBP2	TSR1	UTP14	RCL1	RRP12	SPB1	ECM16	NSR1	UTP22	FAL1	UTP25	RRS1	URB2	RRP14	UTP6	NOP14	PWP2	RIO1	IPI3
RNA 5'-end processing	10 of 238 genes, 4.2%	49 of 7166 genes, 0.7%	6	0.00277	DIP2	UTP6	PWP2	NOP14	UTP14	RCL1	RRP9	UTP18	UTP10	ROK1
RNA metabolic process	79 of 238 genes, 33.2%	1513 of 7166 genes, 21.1%	1.57346	0.0056	NAN1	DAT1	UTP18	HMT1	RPA135	RPA190	ROK1	RRP15	FRE2	UTP10	TRM11	RRP4	GCD14	UBP10	TRF5	DBP10	AIR1	TSR1	UTP14	REF2	RRP12	TYW1	TEA1	FAL1	RRN3	ROX1	RRS1	URB2	MIG2	NOP14	RIO1	ELP2	FOB1	PHO4	TOD6	BMT5	UTP8	RPS27A	TIS11	DBP6	BMT6	DBP7	DIP2	BAS1	DHR2
RNA processing	59 of 238 genes, 24.8%	661 of 7166 genes, 9.2%	2.69565	3.98e-10	DIP2	DBP7	NAN1	DHR2	CFD1	BUD22	UTP18	TRM732	RTT10	MAK5	NCS2	RNT1	TRM1	ROK1	RRP15	NAF1	UTP15	RRP9	UTP10	TRM11	RRP4	GCD14	URB1	SAP185	UTP9	TRF5	DBP10	DBP2	TSR1	UTP14	RCL1	REF2	RRP12	SPB1	ECM16	TYW1	NSR1	UTP22	FAL1	UTP25	RRS1	URB2	RRP14	UTP6	NOP14
rRNA 5'-end processing	10 of 238 genes, 4.2%	39 of 7166 genes, 0.5%	8.4	0.00028	DIP2	UTP6	PWP2	NOP14	UTP14	RCL1	RRP9	UTP18	UTP10	ROK1
rRNA metabolic process	49 of 238 genes, 20.6%	402 of 7166 genes, 5.6%	3.67857	3.64e-13	DIP2	DBP7	NAN1	DHR2	BUD22	UTP18	MAK5	RPA135	RNT1	RPA190	ROK1	RRP15	NAF1	UTP15	RRP9	UTP10	RRP4	URB1	UTP9	TRF5	DBP10	AIR1	DBP2	TSR1	UTP14	RCL1	RRP12	SPB1	ECM16	NSR1	UTP22	FAL1	UTP25	RRN11	RRS1	URB2	RRP14	UTP6	NOP14	PWP2	RIO1	IPI3	POP6	BMT5	UTP8
rRNA processing	44 of 238 genes, 18.5%	358 of 7166 genes, 5.0%	3.7	1.09e-11	DIP2	DBP7	NAN1	DHR2	BUD22	UTP18	MAK5	RNT1	ROK1	RRP15	NAF1	UTP15	RRP9	UTP10	RRP4	URB1	UTP9	DBP10	DBP2	TSR1	UTP14	RCL1	RRP12	SPB1	ECM16	NSR1	UTP22	FAL1	UTP25	RRS1	URB2	RRP14	UTP6	NOP14	PWP2	RIO1	IPI3	POP6	BMT5	UTP8	RPS27A	UTP4	BMT6	DBP6
siderophore transport	8 of 238 genes, 3.4%	11 of 7166 genes, 0.2%	17	1.55e-07	FRE4	FRE3	SIT1	FIT2	ARN1	FIT3	ARN2	FIT1
transcription by RNA polymerase I	12 of 238 genes, 5.0%	69 of 7166 genes, 1.0%	5	0.00175	NAN1	DHR2	UTP15	RIO1	UTP10	RPA135	UTP8	UTP9	UTP4	RRN3	RPA190	RRN11
transition metal ion homeostasis	20 of 238 genes, 8.4%	92 of 7166 genes, 1.3%	6.46154	9.34e-09	FRE4	FRE3	SIT1	LSO1	CTR1	ARN1	FET4	GGC1	CTR3	FIT3	ARN2	IZH1	FET3	FIT1	ATX1	FRE2	FTR1	FIT2	TIS11	FRE1
transition metal ion transport	10 of 238 genes, 4.2%	48 of 7166 genes, 0.7%	6	0.00227	FTR1	FRE4	FRE3	FRE2	ATX1	CTR1	FET4	CTR3	FET3	FRE1
transmembrane transport	32 of 238 genes, 13.4%	463 of 7166 genes, 6.5%	2.06154	0.04205	ATO3	YJR124C	TAT1	CTR1	TPN1	OAC1	YDL199C	AQR1	LYP1	FET3	VBA4	FTR1	HXT1	SNQ2	PEX21	ERC1	SIT1	ARN1	FET4	CTR3	GGC1	YPR058W	PHO90	THI73	OPT1	HXT3	THI7	ARN2	CAN1	AGP1	PDR12	MEP3
tRNA modification	13 of 238 genes, 5.5%	80 of 7166 genes, 1.1%	5	0.00146	ELP2	CFD1	TRM732	TRM11	TRM82	PUS1	GCD14	RTT10	TYW1	ELP3	NCS2	SAP185	TRM1
GO terms of downregulated genes in M437 [L] cells
Gene Ontology term	Cluster frequency	Genome frequency	Fold enrichment	Corrected P-value	Genes annotated to the term
amino sugar metabolic process	7 of 212 genes, 3.3%	30 of 7166 genes, 0.4%	8.25	0.01894	GFA1	CHS7	YMR084W	YPL067C	YMR085W	PCM1	CRH1
carbohydrate biosynthetic process	14 of 212 genes, 6.6%	111 of 7166 genes, 1.5%	4.4	0.00394	CHS7	TDH1	KAR2	GSY2	PYC1	INO1	GFA1	YBR053C	YMR084W	UBC8	ENO1	TPS1	YMR085W	PCM1
carbohydrate derivative metabolic process	29 of 212 genes, 13.7%	389 of 7166 genes, 5.4%	2.53704	0.00302	ALG13	TDH1	PSD1	COX6	CRH1	COX5B	MTC3	GFA1	CIT1	YMR084W	SDH1	ENO1	YMR085W	PCM1	PFK26	NDI1	PDI1	ISN1	CHS7	YPL067C	DDP1	MNT4	GCY1	YOR020W-A	FBP26	QCR2	GPD1	ZWF1	URA8
carbohydrate metabolic process	30 of 212 genes, 14.2%	279 of 7166 genes, 3.9%	3.64103	4.92e-07	XKS1	TDH1	GSY2	PYC1	MDH1	CRH1	DOG2	GFA1	CIT1	YBR053C	YMR084W	UBC8	RBK1	NTH1	DFG5	ENO1	TPS1	YMR085W	PCM1	PFK26	CHS7	KAR2	YBR056W	ARA1	DDP1	GCY1	INO1	FBP26	GPD1	ZWF1
carboxylic acid metabolic process	28 of 212 genes, 13.2%	427 of 7166 genes, 6.0%	2.2	0.04906	TMA17	TDH1	PYC1	MDH1	GOR1	GFA1	EHT1	CIT1	YBR053C	YMR084W	CHA1	SDH1	BNA3	ENO1	MET14	STR3	ALD6	MET3	ACH1	FMS1	MET6	CYS3	YMR31	FAS2	URA8	SDH2	SAM2	HSP31
cell wall chitin biosynthetic process	5 of 212 genes, 2.4%	15 of 7166 genes, 0.2%	12	0.04713	GFA1	CHS7	YMR084W	YMR085W	PCM1
cell wall chitin metabolic process	6 of 212 genes, 2.8%	19 of 7166 genes, 0.3%	9.33333	0.01135	GFA1	CHS7	YMR084W	YMR085W	PCM1	CRH1
cell wall polysaccharide metabolic process	7 of 212 genes, 3.3%	33 of 7166 genes, 0.5%	6.6	0.03686	GFA1	CHS7	YMR084W	KAR2	YMR085W	PCM1	CRH1
cellular carbohydrate metabolic process	19 of 212 genes, 9.0%	180 of 7166 genes, 2.5%	3.6	0.00119	XKS1	GSY2	GFA1	YMR084W	UBC8	RBK1	NTH1	TPS1	YMR085W	PCM1	PFK26	CHS7	KAR2	YBR056W	ARA1	DDP1	GCY1	INO1	FBP26
cellular response to chemical stimulus	27 of 212 genes, 12.7%	381 of 7166 genes, 5.3%	2.39623	0.01726	KIN1	YDL124W	SSC1	AHP1	SLT2	ECM38	GPX1	DDI2	NTH1	TPS1	OTU1	CDC48	SSA1	UFD1	SSA2	SIS1	HSP60	KAR2	CMP2	HYR1	DOT5	GCY1	IML2	GTT1	MXR2	EDE1	HSP31
cellular response to topologically incorrect protein	13 of 212 genes, 6.1%	65 of 7166 genes, 0.9%	6.77778	3.59e-05	KIN1	SSA1	UFD1	SSC1	SSA2	SIS1	KAR2	HSP60	SLT2	IML2	EDE1	OTU1	CDC48
cellular response to unfolded protein	9 of 212 genes, 4.2%	44 of 7166 genes, 0.6%	7	0.0039	KIN1	SSA1	SSC1	SSA2	KAR2	HSP60	SLT2	EDE1	OTU1
'de novo' protein folding	8 of 212 genes, 3.8%	25 of 7166 genes, 0.3%	12.6667	0.00033	HSC82	SSA1	SSC1	SSA2	SIS1	KAR2	HSP60	HSP82
drug metabolic process	30 of 212 genes, 14.2%	294 of 7166 genes, 4.1%	3.46341	1.75e-06	TDH1	AHP1	PSD1	MDH1	COX6	CRH1	COX5B	MTC3	GFA1	CIT1	YMR084W	SDH1	ENO1	BNA3	YMR085W	PCM1	NDI1	MET14	STR3	ALD6	CHS7	MET3	ACH1	FMS1	YOR020W-A	CYS3	YMR31	QCR2	SDH2	SAM2
fungal-type cell wall chitin biosynthetic process	5 of 212 genes, 2.4%	14 of 7166 genes, 0.2%	12	0.03219	GFA1	CHS7	YMR084W	YMR085W	PCM1
glucosamine-containing compound metabolic process	7 of 212 genes, 3.3%	28 of 7166 genes, 0.4%	8.25	0.01158	GFA1	CHS7	YMR084W	YPL067C	YMR085W	PCM1	CRH1
nucleobase-containing small molecule metabolic process	24 of 212 genes, 11.3%	299 of 7166 genes, 4.2%	2.69048	0.0066	TDH1	PSD1	COX6	COX5B	MTC3	GFA1	CIT1	YMR084W	SDH1	ENO1	YMR315W	YMR085W	PCM1	NDI1	ISN1	ALD6	DDP1	NNR1	PNC1	YOR020W-A	GPD1	QCR2	ZWF1	URA8
organic acid metabolic process	29 of 212 genes, 13.7%	447 of 7166 genes, 6.2%	2.20968	0.04331	TMA17	TDH1	PYC1	MDH1	GOR1	GFA1	EHT1	CIT1	YBR053C	YMR084W	CHA1	SDH1	ENO1	BNA3	MET14	STR3	MET3	ALD6	ACH1	DDP1	FMS1	MET6	CYS3	YMR31	FAS2	URA8	SDH2	SAM2	HSP31
organophosphate metabolic process	36 of 212 genes, 17.0%	446 of 7166 genes, 6.2%	2.74194	2.15e-05	TDH1	COX6	COX5B	MTC3	GFA1	CIT1	YMR084W	CHO2	ENO1	YMR315W	YMR085W	PFK26	EPT1	ALD6	GTS1	DDP1	NNR1	FBP26	URA8	CHO1	INO4	PSD1	GPC1	SDH1	CKI1	NDI1	ISN1	SCS22	OPI3	GCY1	INO1	PNC1	YOR020W-A	GPD1	QCR2	ZWF1
oxidation-reduction process	39 of 212 genes, 18.4%	462 of 7166 genes, 6.4%	2.875	1.39e-06	ARI1	TDH1	GSY2	AHP1	IRC24	GOR1	COX6	COX5B	YCR102C	YCP4	MTC3	GPX1	FMP46	CIT1	YMR315W	YNL134C	YPL088W	MET3	ALD6	DOT5	YMR31	YDL124W	MDH1	PSD1	SDH1	NDI1	AAD10	MET14	PDI1	ARA1	HYR1	FMS1	GCY1	GPD1	QCR2	ZWF1	MXR2	FAS2	SDH2
oxoacid metabolic process	29 of 212 genes, 13.7%	445 of 7166 genes, 6.2%	2.20968	0.03989	TMA17	TDH1	PYC1	MDH1	GOR1	GFA1	EHT1	CIT1	YBR053C	YMR084W	CHA1	SDH1	ENO1	BNA3	MET14	STR3	MET3	ALD6	ACH1	DDP1	FMS1	MET6	CYS3	YMR31	FAS2	URA8	SDH2	SAM2	HSP31
phosphate-containing compound metabolic process	55 of 212 genes, 25.9%	835 of 7166 genes, 11.7%	2.21368	3.91e-06	KIN1	TDH1	POR1	KDX1	SKM1	SDP1	COX6	SLT2	DOG2	COX5B	MTC3	GFA1	CIT1	YMR084W	CHO2	RBK1	ENO1	YMR315W	TPS1	YMR085W	PFK26	EPT1	CDC48	TPK1	ALD6	GTS1	CMP2	DDP1	NNR1	RCN1	FBP26	TPK2	HAL5	SDS24	URA8	XKS1	CHO1	INO4	PSD1	GPC1	BCY1	SDH1	CKI1	NDI1	ISN1
phosphatidylcholine biosynthetic process	6 of 212 genes, 2.8%	18 of 7166 genes, 0.3%	9.33333	0.00796	CHO2	OPI3	PSD1	GPC1	EPT1	CKI1
phosphatidylcholine metabolic process	6 of 212 genes, 2.8%	20 of 7166 genes, 0.3%	9.33333	0.01582	CHO2	OPI3	PSD1	GPC1	EPT1	CKI1
phosphatidylethanolamine biosynthetic process	4 of 212 genes, 1.9%	7 of 7166 genes, 0.1%	19	0.02248	CHO1	PSD1	EPT1	CKI1
phosphorus metabolic process	56 of 212 genes, 26.4%	853 of 7166 genes, 11.9%	2.21849	3.04e-06	KIN1	TDH1	POR1	KDX1	SKM1	SDP1	COX6	SLT2	DOG2	COX5B	MTC3	GFA1	CIT1	YMR084W	CHO2	RBK1	ENO1	YMR315W	TPS1	YMR085W	PFK26	EPT1	CDC48	TPK1	ALD6	GTS1	CMP2	DDP1	NNR1	RCN1	FBP26	TPK2	HAL5	SDS24	URA8	XKS1	CHO1	INO4	PSD1	GPC1	BCY1	SDH1	PCM1	CKI1	NDI1
protein folding	15 of 212 genes, 7.1%	120 of 7166 genes, 1.7%	4.17647	0.00199	PDI1	HSC82	SSA1	CHS7	SSC1	SSA2	CUR1	STI1	SIS1	KAR2	HSP60	CPR3	CPR1	HSP82	HSP31
protein refolding	7 of 212 genes, 3.3%	27 of 7166 genes, 0.4%	8.25	0.00891	HSC82	SSA1	SSC1	SSA2	KAR2	HSP82	HSP60
respiratory electron transport chain	8 of 212 genes, 3.8%	43 of 7166 genes, 0.6%	6.33333	0.02825	PSD1	COX6	COX5B	MTC3	QCR2	SDH1	NDI1	SDH2
response to chemical	35 of 212 genes, 16.5%	580 of 7166 genes, 8.1%	2.03704	0.03063	KIN1	SSC1	AHP1	ADD37	SLT2	YCR102C	GPX1	DDI2	TPS1	CDC48	YNL134C	UFD1	SIS1	KAR2	CMP2	TPO4	DOT5	IML2	HAL5	EDE1	YDL124W	ECM38	NTH1	OTU1	PDI1	SSA1	SSA2	HSP60	HYR1	HNM1	GCY1	GTT1	ZWF1	MXR2	HSP31
response to topologically incorrect protein	13 of 212 genes, 6.1%	73 of 7166 genes, 1.0%	6.1	0.00015	KIN1	SSA1	UFD1	SSC1	SSA2	SIS1	KAR2	HSP60	SLT2	IML2	EDE1	OTU1	CDC48
response to unfolded protein	9 of 212 genes, 4.2%	52 of 7166 genes, 0.7%	6	0.0165	KIN1	SSA1	SSC1	SSA2	KAR2	HSP60	SLT2	EDE1	OTU1
small molecule metabolic process	53 of 212 genes, 25.0%	826 of 7166 genes, 11.5%	2.17391	2.04e-05	TDH1	PYC1	GOR1	COX6	DOG2	COX5B	MTC3	GFA1	CIT1	YMR084W	CHA1	UBC8	RBK1	ENO1	BNA3	YMR315W	YMR085W	PFK26	STR3	MET3	ALD6	ACH1	DDP1	NNR1	MET6	FBP26	YMR31	URA8	SAM2	TMA17	YDL124W	XKS1	PSD1	MDH1	EHT1	YBR053C	SDH1	PCM1	NDI1	ISN1	MET14	FMS1	GCY1	INO1	PNC1
UDP-N-acetylglucosamine metabolic process	4 of 212 genes, 1.9%	6 of 7166 genes, 0.1%	19	0.00986	GFA1	YMR084W	YMR085W	PCM1
[truncated: 34 more columns]

## Sheet: M437 GO function
GO terms of upregulated genes in M437[L] cells
Gene Ontology term	Cluster frequency	Genome frequency	Fold enrichment	Corrected P-value	Genes annotated to the term
U3 snoRNA binding	11 of 238 genes, 4.6%	18 of 7166 genes, 0.3%	15.3333	2.8e-10	DIP2	UTP6	TSR1	NOP14	NAN1	UTP15	RRP9	UTP10	UTP8	UTP9	UTP25
snoRNA binding	12 of 238 genes, 5.0%	31 of 7166 genes, 0.4%	12.5	2.76e-08	DIP2	DBP2	UTP6	TSR1	NOP14	NAN1	UTP15	RRP9	UTP10	UTP8	UTP9	UTP25
transmembrane transporter activity	31 of 238 genes, 13.0%	386 of 7166 genes, 5.4%	2.40741	0.0009	ATO3	YJR124C	TAT1	SIT1	CTR1	ARN1	TPN1	FET4	YMC1	GGC1	CTR3	THI73	PHO90	OPT1	OAC1	YDL199C	THI7	HXT3	AQR1	ARN2	LYP1	FET3	VBA4	AGP1	CAN1	FTR1	HXT1	SNQ2	PDR12	MEP3	ERC1
RNA helicase activity	9 of 238 genes, 3.8%	45 of 7166 genes, 0.6%	6.33333	0.0033	DBP7	DBP2	DHR2	ECM16	MAK5	FAL1	DBP10	DBP6	ROK1
transporter activity	31 of 238 genes, 13.0%	417 of 7166 genes, 5.8%	2.24138	0.00437	ATO3	YJR124C	TAT1	SIT1	CTR1	ARN1	TPN1	FET4	YMC1	GGC1	CTR3	THI73	PHO90	OPT1	OAC1	YDL199C	THI7	HXT3	AQR1	ARN2	LYP1	FET3	VBA4	AGP1	CAN1	FTR1	HXT1	SNQ2	PDR12	MEP3	ERC1
ferric-chelate reductase (NADPH) activity	4 of 238 genes, 1.7%	7 of 7166 genes, 0.1%	17	0.00963	FRE4	FRE3	FRE2	FRE1
oxidoreductase activity, oxidizing metal ions	5 of 238 genes, 2.1%	14 of 7166 genes, 0.2%	10.5	0.01523	FRE4	FRE3	FRE2	FRE1	FET3
organic acid transmembrane transporter activity	10 of 238 genes, 4.2%	71 of 7166 genes, 1.0%	4.2	0.02638	VBA4	CAN1	ATO3	AGP1	TAT1	YMC1	PDR12	OAC1	AQR1	LYP1
ferric-chelate reductase activity	4 of 238 genes, 1.7%	9 of 7166 genes, 0.1%	17	0.0329	FRE4	FRE3	FRE2	FRE1
oxidoreductase activity, oxidizing metal ions, NAD or NADP as acceptor	4 of 238 genes, 1.7%	9 of 7166 genes, 0.1%	17	0.0329	FRE4	FRE3	FRE2	FRE1
rRNA (uridine) methyltransferase activity	3 of 238 genes, 1.3%	4 of 7166 genes, 0.1%	13	0.03544	BMT5	BMT6	SPB1
RNA methyltransferase activity	7 of 238 genes, 2.9%	37 of 7166 genes, 0.5%	5.8	0.04496	GCD14	BMT5	TRM1	TRM11	BMT6	TRM82	SPB1
GO terms of downregulated genes in M437[L] cells
Gene Ontology term	Cluster frequency	Genome frequency	Fold enrichment	Corrected P-value	Genes annotated to the term
catalytic activity	122 of 212 genes, 57.5%	2415 of 7166 genes, 33.7%	1.70623	1.01e-10	HSC82	TDH1	GSY2	AHP1	SKM1	SDP1	IRC24	COX6	CRH1	YCR102C	MTC3	YMR084W	PMC1	DDI2	CHA1	UBC8	DFG5	BNA3	YMR315W	YMR085W	CDC48	YPL088W	MET3	ACH1	DDP1	CMP2	NNR1	TPK2	PRB1	YMR31	PEP4	SDS24	PUP1	SAM2	PSD1	GPC1	CPR3	EHT1	YBR053C	SFH1	HSP82	CKI1	MET14	AIM2	AAD10
oxidoreductase activity	35 of 212 genes, 16.5%	347 of 7166 genes, 4.8%	3.4375	2.16e-08	ARI1	TDH1	AHP1	IRC24	GOR1	COX6	COX5B	YCR102C	YCP4	MTC3	GPX1	FMP46	YMR315W	YNL134C	YPL088W	ALD6	DOT5	YMR31	YDL124W	MDH1	SDH1	NDI1	AAD10	PDI1	ARA1	HYR1	FMS1	GCY1	GPD1	QCR2	GTT1	ZWF1	MXR2	FAS2	SDH2
oxidoreductase activity, acting on the CH-OH group of donors, NAD or NADP as acceptor	12 of 212 genes, 5.7%	85 of 7166 genes, 1.2%	4.75	0.00143	AAD10	ARI1	YPL088W	YDL124W	ARA1	MDH1	IRC24	GOR1	GCY1	GPD1	ZWF1	FAS2
oxidoreductase activity, acting on CH-OH group of donors	12 of 212 genes, 5.7%	90 of 7166 genes, 1.3%	4.38462	0.00262	AAD10	ARI1	YPL088W	YDL124W	ARA1	MDH1	IRC24	GOR1	GCY1	GPD1	ZWF1	FAS2
glutamine-fructose-6-phosphate transaminase (isomerizing) activity	3 of 212 genes, 1.4%	3 of 7166 genes, 0.0%	33.4928	0.00566	GFA1	YMR084W	YMR085W
L-glutamine aminotransferase activity	3 of 212 genes, 1.4%	3 of 7166 genes, 0.0%	33.4928	0.00566	GFA1	YMR084W	YMR085W
structural constituent of cell wall	8 of 212 genes, 3.8%	44 of 7166 genes, 0.6%	6.33333	0.00807	SED1	PAU3	CWP2	CWP1	PAU20	NCW2	CIS3	PIR3
peroxidase activity	5 of 212 genes, 2.4%	15 of 7166 genes, 0.2%	12	0.01131	GPX1	GTT1	AHP1	HYR1	DOT5
oxidoreductase activity, acting on peroxide as acceptor	5 of 212 genes, 2.4%	16 of 7166 genes, 0.2%	12	0.01606	GPX1	GTT1	AHP1	HYR1	DOT5
unfolded protein binding	10 of 212 genes, 4.7%	82 of 7166 genes, 1.1%	4.27273	0.03067	PDI1	HSC82	SSA1	CHS7	SSC1	SSA2	SIS1	KAR2	HSP60	HSP82
[truncated: 77 more columns]

## Sheet: M437 GO component
GO terms of upregulated genes in M437[L] cells
Gene Ontology term	Cluster frequency	Genome frequency	Fold enrichment	Corrected P-value	Genes annotated to the term
nucleolus	52 of 238 genes, 21.8%	370 of 7166 genes, 5.2%	4.19231	1.33e-17	DIP2	DBP7	SGD1	NAN1	DHR2	BUD22	UTP18	MAK5	RPA135	RNT1	RPA190	ROK1	RRP15	NOG2	UTP15	RRP9	MAK21	UTP10	RRP4	URB1	UBP10	UTP9	TRF5	DBP10	AIR1	TSR1	UTP14	RCL1	SRP40	RRP12	SPB1	ECM16	NSR1	UTP22	FAL1	UTP25	RRN3	RRN11	RRS1	URB2	RRP14	UTP6	NOP14	PWP2	RIO1
preribosome	32 of 238 genes, 13.4%	170 of 7166 genes, 2.4%	5.58333	7.27e-14	DIP2	NAN1	REI1	BUD22	UTP18	ROK1	RRP15	NOG2	UTP15	RRP9	MAK21	UTP10	UTP9	DBP10	TSR1	RCL1	UTP14	RRP12	SPB1	ECM16	FAL1	UTP22	UTP25	RRS1	PWP2	NOP14	UTP6	RIO1	PUF6	UTP8	DBP6	UTP4
90S preribosome	20 of 238 genes, 8.4%	90 of 7166 genes, 1.3%	6.46154	1.26e-09	DIP2	TSR1	NAN1	RCL1	BUD22	UTP18	RRP12	ECM16	UTP22	ROK1	UTP6	NOP14	PWP2	RRP9	UTP15	MAK21	UTP10	UTP8	UTP9	UTP4
small-subunit processome	16 of 238 genes, 6.7%	55 of 7166 genes, 0.8%	8.375	2.02e-09	DIP2	NAN1	UTP14	UTP18	ECM16	UTP22	UTP25	NOP14	PWP2	UTP6	RRP9	UTP15	UTP10	UTP8	UTP9	UTP4
nuclear lumen	66 of 238 genes, 27.7%	942 of 7166 genes, 13.1%	2.1145	1.54e-07	NAN1	UTP18	LOS1	RPA135	RPA190	ROK1	RRP15	NOG2	MAK21	UTP10	RRP4	UBP10	TRF5	DBP10	AIR1	TSR1	UTP14	SRP40	REF2	RRP12	HMG1	FAL1	RRN3	ROX1	RRS1	URB2	NOP14	ELP2	RIO1	FOB1	TOD6	BMT5	PPH3	UTP8	DBP6	DBP7	DIP2	SGD1	DHR2	BUD22	YOR338W	MAK5	LAC1	RNT1	YGK3
t-UTP complex	6 of 238 genes, 2.5%	7 of 7166 genes, 0.1%	25	1.4e-06	NAN1	UTP8	UTP15	UTP9	UTP4	UTP10
rDNA heterochromatin	6 of 238 genes, 2.5%	12 of 7166 genes, 0.2%	12.5	0.00016	NAN1	UTP8	UTP15	UTP9	FOB1	UTP10
nuclear part	73 of 238 genes, 30.7%	1343 of 7166 genes, 18.7%	1.64171	0.00072	NAN1	UTP18	LOS1	RPA135	RPA190	ROK1	RRP15	NOG2	BRL1	MAK21	UTP10	RRP4	UBP10	TRF5	DBP10	AIR1	TSR1	UTP14	SRP40	REF2	RRP12	APQ12	HMG1	FAL1	RRN3	ROX1	RRS1	URB2	NOP14	RIO1	ELP2	FOB1	TOD6	BMT5	PPH3	UTP8	DBP6	DBP7	DIP2	SGD1	DHR2	BUD22	YOR338W	MAK5	LAC1
membrane-enclosed lumen	71 of 238 genes, 29.8%	1300 of 7166 genes, 18.1%	1.64641	0.00087	NAN1	ERG3	UTP18	LOS1	RPA135	RPA190	ROK1	RRP15	NOG2	MAK21	UTP10	RRP4	UBP10	TRF5	DBP10	AIR1	TSR1	UTP14	SRP40	REF2	RRP12	HMG1	FAL1	RRN3	ROX1	RRS1	URB2	NOP14	RIO1	ELP2	FOB1	TOD6	BMT5	PPH3	UTP8	DBP6	DBP7	DIP2	SGD1	YAH1	DHR2	BUD22	YOR338W	MAK5	LAC1
organelle lumen	71 of 238 genes, 29.8%	1300 of 7166 genes, 18.1%	1.64641	0.00087	NAN1	ERG3	UTP18	LOS1	RPA135	RPA190	ROK1	RRP15	NOG2	MAK21	UTP10	RRP4	UBP10	TRF5	DBP10	AIR1	TSR1	UTP14	SRP40	REF2	RRP12	HMG1	FAL1	RRN3	ROX1	RRS1	URB2	NOP14	RIO1	ELP2	FOB1	TOD6	BMT5	PPH3	UTP8	DBP6	DBP7	DIP2	SGD1	YAH1	DHR2	BUD22	YOR338W	MAK5	LAC1
intracellular organelle lumen	71 of 238 genes, 29.8%	1300 of 7166 genes, 18.1%	1.64641	0.00087	NAN1	ERG3	UTP18	LOS1	RPA135	RPA190	ROK1	RRP15	NOG2	MAK21	UTP10	RRP4	UBP10	TRF5	DBP10	AIR1	TSR1	UTP14	SRP40	REF2	RRP12	HMG1	FAL1	RRN3	ROX1	RRS1	URB2	NOP14	RIO1	ELP2	FOB1	TOD6	BMT5	PPH3	UTP8	DBP6	DBP7	DIP2	SGD1	YAH1	DHR2	BUD22	YOR338W	MAK5	LAC1
ribonucleoprotein complex	48 of 238 genes, 20.2%	774 of 7166 genes, 10.8%	1.87037	0.00183	DIP2	NAN1	REI1	BUD22	UTP18	RIA1	TPK3	ROK1	RRP15	NOG2	RPL22B	RPL18B	NAF1	UTP15	RRP9	MAK21	UTP10	RPS22B	YBR238C	UTP9	DBP10	DBP2	VTS1	TSR1	UTP14	RCL1	NRP1	RRP12	SPB1	ECM16	UTP22	FAL1	UTP25	RPL41A	RRS1	UTP6	NOP14	PWP2	RIO1	POP6	KAP123	UTP8	PUF6	RPL41B	RPS27A
nucleolar part	17 of 238 genes, 7.1%	153 of 7166 genes, 2.1%	3.38095	0.00183	DIP2	NAN1	UTP18	RPA135	UTP22	RPA190	RRN11	PWP2	UTP6	RIO1	RRP9	UTP15	UTP10	POP6	UTP8	UTP9	UTP4
heterochromatin	6 of 238 genes, 2.5%	17 of 7166 genes, 0.2%	12.5	0.00186	NAN1	UTP8	UTP15	UTP9	FOB1	UTP10
Pwp2p-containing subcomplex of 90S preribosome	4 of 238 genes, 1.7%	6 of 7166 genes, 0.1%	17	0.00275	DIP2	UTP6	PWP2	UTP18
nucleus	113 of 238 genes, 47.5%	2502 of 7166 genes, 34.9%	1.36103	0.00538	NAN1	DAT1	LSO1	CTR1	UTP18	HMT1	LOS1	CAR2	SFG1	RPA135	TPK3	PDE2	RPA190	ROK1	CAR1	RRP15	YOR342C	NOG2	BRL1	MAK21	UTP10	AAH1	SYO1	RRP4	GCD14	UBP10	TRF5	DBP10	AIR1	BNA1	TSR1	UTP14	SRP40	REF2	ARN1	RRP12	HMG1	APQ12	TEA1	FAL1	RRN3	ROX1	RRS1	YMR310C	URB2
preribosome, small subunit precursor	6 of 238 genes, 2.5%	23 of 7166 genes, 0.3%	8.33333	0.01289	TSR1	NOP14	RIO1	FAL1	UTP10	RRP12
integral component of plasma membrane	10 of 238 genes, 4.2%	70 of 7166 genes, 1.0%	4.2	0.01515	FTR1	SIT1	ARN1	FET4	CTR3	OPT1	AQR1	ARN2	MEP3	FET3
preribosome, large subunit precursor	9 of 238 genes, 3.8%	62 of 7166 genes, 0.9%	4.22222	0.03004	RRS1	RRP15	NOG2	REI1	MAK21	SPB1	PUF6	DBP10	DBP6
intrinsic component of plasma membrane	10 of 238 genes, 4.2%	77 of 7166 genes, 1.1%	3.81818	0.03418	FTR1	SIT1	ARN1	FET4	CTR3	OPT1	AQR1	ARN2	MEP3	FET3
plasma membrane	34 of 238 genes, 14.3%	543 of 7166 genes, 7.6%	1.88158	0.03553	FRE4	FRE3	ATO3	TAT1	CTR1	TPN1	AQR1	PMP2	FET3	FRE2	FTR1	HXT1	YFL051C	SNQ2	INA1	PMP1	SIT1	ARN1	FET4	CTR3	PHO90	THI73	OPT1	HOM2	HXT3	THI7	ARN2	ERG25	CAN1	AGP1	YCK3	PDR12	MEP3	FRE1
GO terms of downregulated genes in M437 [L] cells
Gene Ontology term	Cluster frequency	Genome frequency	Fold enrichment	Corrected P-value	Genes annotated to the term
cytoplasm	182 of 212 genes, 85.8%	4782 of 7166 genes, 66.7%	1.28636	2.38e-08	MRP8	VPS62	TDH1	SKM1	SDP1	COX6	MPM1	ITR1	CHA1	DFG5	CDC48	UFD1	GYP7	ACH1	DDP1	CMP2	HUA1	TPK2	GGA1	SAM2	EIS1	COA4	GPC1	BCY1	YPL247C	YET1	HSP82	AIM3	MET14	YER152C	CWP1	SHR5	YPL067C	ARA1	PNC1	NCW2	YOR020W-A	GSP2	CUE4	CAP1	YIP3	KIN1	ALG13	ARI1	SSC1
cell periphery	53 of 212 genes, 25.0%	836 of 7166 genes, 11.7%	2.13675	6.95e-06	KIN1	HSC82	OSH6	TDH1	AHP1	RTA1	SKM1	CRH1	YCP4	ITR1	CHO2	ENO1	DFG5	CLC1	BAG7	PAU3	APM2	GTS1	ABP1	TPO4	MET6	CIS3	HAL5	PIR3	YSC84	FCY21	EDE1	VRP1	SED1	EIS1	YDL124W	YET3	CWP2	ARC15	BBC1	ECM38	GPC1	BCY1	YET1	AIM3	HSP82	PEX30	SSA1	CWP1	SSA2
plasma membrane	34 of 212 genes, 16.0%	543 of 7166 genes, 7.6%	2.10526	0.00422	KIN1	HSC82	TDH1	AHP1	RTA1	SKM1	YCP4	ITR1	ENO1	DFG5	CLC1	APM2	ABP1	TPO4	MET6	CIS3	HAL5	YSC84	EDE1	FCY21	EIS1	YDL124W	YET3	BBC1	ECM38	BCY1	YET1	HSP82	SSA1	SSA2	SCS22	NCW2	GTT1	CAP1
membrane	90 of 212 genes, 42.5%	2097 of 7166 genes, 29.3%	1.45051	0.0047	HSC82	VPS62	TDH1	AHP1	SKM1	COX6	CRH1	MTC3	MPM1	ITR1	PEP12	PMC1	DFG5	CLC1	CDC48	YLR173W	PAU3	APM2	UFD1	PRM5	YMR122W-A	IML2	FCY21	PUP1	EIS1	YOL107W	ARC15	COA4	PSD1	GPC1	BCY1	EHT1	YET1	HSP82	AIM3	YNL058C	YFR035C	SSA1	SNA3	CWP1	SSA2	SHR5	PAU20	NCW2	HNM1
cytoplasmic part	137 of 212 genes, 64.6%	3633 of 7166 genes, 50.7%	1.27416	0.00477	VPS62	TDH1	COX6	MPM1	ITR1	CHA1	DFG5	CDC48	UFD1	GYP7	ACH1	TPK2	GGA1	SAM2	EIS1	COA4	GPC1	YET1	HSP82	AIM3	CWP1	SHR5	ARA1	PNC1	NCW2	YOR020W-A	CUE4	CAP1	YIP3	ALG13	SSC1	OSH6	RTA1	PYC1	POR1	ATG42	CPR1	TPS1	BAG7	EPT1	STR3	ALD6	CHS7	KAR2	ABP1
actin cortical patch	9 of 212 genes, 4.2%	56 of 7166 genes, 0.8%	5.25	0.00689	GTS1	ARC15	BBC1	ABP1	YSC84	AIM3	EDE1	CAP1	VRP1
endocytic patch	9 of 212 genes, 4.2%	57 of 7166 genes, 0.8%	5.25	0.00798	GTS1	ARC15	BBC1	ABP1	YSC84	AIM3	EDE1	CAP1	VRP1
fungal-type cell wall	14 of 212 genes, 6.6%	135 of 7166 genes, 1.9%	3.47368	0.00858	SED1	HSC82	SSA1	PAU3	CWP2	CWP1	SSA2	TDH1	PAU20	NCW2	CRH1	CIS3	PIR3	HSP82
cell wall	14 of 212 genes, 6.6%	141 of 7166 genes, 2.0%	3.3	0.01391	SED1	HSC82	SSA1	PAU3	CWP2	CWP1	SSA2	TDH1	PAU20	NCW2	CRH1	CIS3	PIR3	HSP82
external encapsulating structure	14 of 212 genes, 6.6%	141 of 7166 genes, 2.0%	3.3	0.01391	SED1	HSC82	SSA1	PAU3	CWP2	CWP1	SSA2	TDH1	PAU20	NCW2	CRH1	CIS3	PIR3	HSP82
cAMP-dependent protein kinase complex	3 of 212 genes, 1.4%	4 of 7166 genes, 0.1%	14	0.02078	BCY1	TPK2	TPK1
cortical actin cytoskeleton	9 of 212 genes, 4.2%	70 of 7166 genes, 1.0%	4.2	0.04135	GTS1	ARC15	BBC1	ABP1	YSC84	AIM3	EDE1	CAP1	VRP1
extracellular region	12 of 212 genes, 5.7%	120 of 7166 genes, 1.7%	3.35294	0.04336	SED1	SSA1	CWP2	CWP1	SSA2	YBR056W	CRH1	CIS3	PRB1	PIR3	YGP1	RNY1
[truncated: 137 more columns]

## Sheet: Pet genes
Upregulated (F.C.>1,5) and downregulated (F.C.<-1,5) genes in Pet[L] cells
	Essential genes
Gene systematic name	Gene standart name	Fold change	FDR p-value correction	Gene name	Description
YIR019C	FLO11	5.83	2.8e-19	FLOcculation	GPI-anchored cell surface glycoprotein (flocculin); required for pseudohyphal and invasive growth, flocculation, and biofilm formation; major determinant of colony morphology; transcription regulated by the MAPK pathway (Ste12p and Tec1p) and the cAMP pathway (Flo8p); required for formation of fibrous interconnections between cells of a wild strain; role in co-flocculation with other yeast specie…
YLR303W	MET17	2.83	8.32e-07	METhionine requiring	O-acetyl homoserine-O-acetyl serine sulfhydrylase; required for Methionine and cysteine biosynthesis
YNL277W	MET2	1.93	0.00664	METhionine requiring	L-homoserine-O-acetyltransferase; catalyzes the conversion of homoserine to O-acetyl homoserine which is the first step of the methionine biosynthetic pathway
YGL255W	ZRT1	1.91	0.02	Zinc-Regulated Transporter	High-affinity zinc transporter of the plasma membrane; responsible for the majority of zinc uptake; transcription is induced under low-zinc conditions by the Zap1p transcription factor
YLL056C	YLL056C	1.76	0.0074		Putative protein of unknown function; transcription is activated by paralogous transcription factors Yrm1p and Yrr1p and genes involved in pleiotropic drug resistance (PDR); expression is induced in cells treated with the mycotoxin patulin; SWAT-GFP and mCherry fusion proteins localize to the endoplasmic reticulum and vacuole respectively
YGL209W	MIG2	1.76	0.00453	Multicopy Inhibitor of GAL gene expression	Zinc finger transcriptional repressor; cooperates with Mig1p in glucose-induced gene repression; under low glucose conditions relocalizes to mitochondrion, where it interacts with Ups1p, antagonizes mitochondrial fission factor Dnm1p, indicative of a role in mitochondrial fusion or regulating morphology; regulates filamentous growth in response to glucose depletion; activated in stochastic pulses…
YGR055W	MUP1	1.73	0.03	Methionine UPtake	High affinity methionine permease; integral membrane protein with 13 putative membrane-spanning regions; also involved in cysteine uptake
YLR304C	ACO1	1.71	0.03	ACOnitase	Aconitase; required for the tricarboxylic acid (TCA) cycle and also independently required for mitochondrial genome maintenance; component of the mitochondrial nucleoid; mutation leads to glutamate auxotrophy; human homolog ACO2 can complement yeast null mutant
YNL037C	IDH1	1.7	0.02	Isocitrate DeHydrogenase	Subunit of mitochondrial NAD(+)-dependent isocitrate dehydrogenase; complex catalyzes the oxidation of isocitrate to alpha-ketoglutarate in the TCA cycle
YGL026C	TRP5	-1.61	0.03	TRyPtophan	Tryptophan synthase; catalyzes the last step of tryptophan biosynthesis; regulated by the general control system of amino acid biosynthesis
YGL202W	ARO8	-1.69	0.02	AROmatic amino acid requiring	Aromatic aminotransferase I; expression is regulated by general control of amino acid biosynthesis
YOL140W	ARG8	-1.72	0.00583	ARGinine requiring	Acetylornithine aminotransferase; catalyzes the fourth step in the biosynthesis of the arginine precursor ornithine
YBR248C	HIS7	-1.74	0.02	HIStidine requiring	Imidazole glycerol phosphate synthase; glutamine amidotransferase:cyclase that catalyzes the fifth step of histidine biosynthesis and also produces 5-aminoimidazole-4-carboxamide ribotide (AICAR), a purine precursor
YJR025C	BNA1	-1.75	0.01	Biosynthesis of Nicotinic Acid	3-hydroxyanthranilic acid dioxygenase; required for the de novo biosynthesis of NAD from tryptophan via kynurenine; expression regulated by Hst1p
YDR035W	ARO3	-1.77	0.00583	AROmatic amino acid requiring	3-deoxy-D-arabino-heptulosonate-7-phosphate (DAHP) synthase; catalyzes the first step in aromatic amino acid biosynthesis and is feedback-inhibited by phenylalanine or high concentration of tyrosine or tryptophan
YCL030C	HIS4	-1.83	0.00447	HIStidine requiring	Multifunctional enzyme containing phosphoribosyl-ATP pyrophosphatase; phosphoribosyl-AMP cyclohydrolase, and histidinol dehydrogenase activities; catalyzes the second, third, ninth and tenth steps in histidine biosynthesis
YDR158W	HOM2	-1.84	0.00239	HOMoserine requiring	Aspartic beta semi-aldehyde dehydrogenase; catalyzes the second step in the common pathway for methionine and threonine biosynthesis; expression regulated by Gcn4p and the general control of amino acid synthesis
YDL198C	GGC1	-1.86	0.00114	GDP/GTP Carrier	Mitochondrial GTP/GDP transporter; essential for mitochondrial genome maintenance; has a role in mitochondrial iron transport; member of the mitochondrial carrier family
YMR096W	SNZ1	-1.87	0.03	SNooZe	Subunit of a two-component pyridoxal-5’-phosphate synthase; involved in pyridoxine (vitamin B6) biosynthesis from glyceraldehyde-3-phosphate, ribose-5-phosphate and ammonia liberated from glutamine by glutaminase; forms a complex with Sno1p that functions as an active glutaminase; member of a stationary phase-induced gene family where transcriptional induction occurs during the postdiauxic phase;…
YIR042C	YIR042C	-1.89	0.04		Putative protein of unknown function; YIR042C is a non-essential gene
YDL182W	LYS20	-1.9	0.00466	LYSine requiring	Homocitrate synthase isozyme and functions in DNA repair; catalyzes the condensation of acetyl-CoA and alpha-ketoglutarate to form homocitrate, which is the first step in the lysine biosynthesis pathway; LYS20 has a paralog, LYS21, that arose from the whole genome duplication
YER175C	TMT1	-1.99	0.000237	Trans-aconitate MethylTransferase	Trans-aconitate methyltransferase; cytosolic enzyme that catalyzes the methyl esterification of 3-isopropylmalate, an intermediate of the leucine biosynthetic pathway, and trans-aconitate, which inhibits the citric acid cycle
YIL116W	HIS5	-2.29	1.3e-06	HIStidine requiring	Histidinol-phosphate aminotransferase; catalyzes the seventh step in histidine biosynthesis; responsive to general control of amino acid biosynthesis; mutations cause histidine auxotrophy and sensitivity to Cu, Co, and Ni salts
YHR029C	YHI9	-2.32	4.08e-08		Protein of unknown function; null mutant is defective in unfolded protein response; possibly involved in a membrane regulation metabolic pathway; member of the PhzF superfamily, though most likely not involved in phenazine production
YLR411W	CTR3	-2.46	0.02	Copper TRansport	High-affinity copper transporter of the plasma membrane; acts as a trimer; gene is disrupted by a Ty2 transposon insertion in many laboratory strains of S. cerevisiae
YER103W	SSA4	-2.51	0.02	Stress-Seventy subfamily A	Heat shock protein that is highly induced upon stress; plays a role in SRP-dependent cotranslational protein-membrane targeting and translocation; member of the HSP70 family; cytoplasmic protein that concentrates in nuclei upon starvation; SSA4 has a paralog, SSA3, that arose from the whole genome duplication
YBR296C	PHO89	-2.57	0.00312	PHOsphate metabolism	Plasma membrane Na+/Pi cotransporter; active in early growth phase; similar to phosphate transporters of Neurospora crassa; transcription regulated by inorganic phosphate concentrations and Pho4p; mutations in related human transporter genes hPit1 and hPit2 are associated with hyperphosphatemia-induced calcification of vascular tissue and familial idiopathic basal ganglia calcification
YIR034C	LYS1	-2.57	4.56e-07	LYSine requiring	Saccharopine dehydrogenase (NAD+, L-lysine-forming); catalyzes the conversion of saccharopine to L-lysine, which is the final step in the lysine biosynthesis pathway; also has mRNA binding activity
YMR062C	ARG7	-2.66	3.22e-10	ARGinine requiring	Mitochondrial ornithine acetyltransferase; catalyzes the fifth step in arginine biosynthesis; also possesses acetylglutamate synthase activity, regenerates acetylglutamate while forming ornithine
YHR018C	ARG4	-2.66	9.06e-09	ARGinine requiring	Argininosuccinate lyase; catalyzes the final step in the arginine biosynthesis pathway
YNL104C	LEU4	-2.79	2.8e-09	LEUcine biosynthesis	Alpha-isopropylmalate synthase (2-isopropylmalate synthase); the main isozyme responsible for the first step in the leucine biosynthesis pathway; LEU4 has a paralog, LEU9, that arose from the whole genome duplication
YJR109C	CPA2	-3	2.99e-11	Carbamyl Phosphate synthetase A	Large subunit of carbamoyl phosphate synthetase; carbamoyl phosphate synthetase catalyzes a step in the synthesis of citrulline, an arginine precursor
YBR115C	LYS2	-3.04	5.73e-07	LYSine requiring	Alpha aminoadipate reductase; catalyzes the reduction of alpha-aminoadipate to alpha-aminoadipate 6-semialdehyde, which is the fifth step in biosynthesis of lysine; activation requires posttranslational phosphopantetheinylation by Lys5p
YMR095C	SNO1	-3.26	2.99e-11	SNZ proximal Open reading frame	Protein of unconfirmed function; involved in pyridoxine metabolism; expression is induced during stationary phase; forms a putative glutamine amidotransferase complex with Snz1p, with Sno1p serving as the glutaminase
YBR072W	HSP26	-3.34	0.000105	Heat Shock Protein	Small heat shock protein (sHSP) with chaperone activity; forms hollow, sphere-shaped oligomers that suppress unfolded proteins aggregation; long-lived protein that is preferentially retained in mother cells and forms cytoplasmic foci; oligomer activation requires heat-induced conformational change; also has mRNA binding activity
YOL058W	ARG1	-3.91	6.15e-12	ARGinine requiring	Arginosuccinate synthetase; catalyzes the formation of L-argininosuccinate from citrulline and L-aspartate in the arginine biosynthesis pathway; potential Cdc28p substrate
YIL094C	LYS12	-4.07	2.8e-09	LYSine requiring	Homo-isocitrate dehydrogenase; an NAD-linked mitochondrial enzyme required for the fourth step in the biosynthesis of lysine, in which homo-isocitrate is oxidatively decarboxylated to alpha-ketoadipate

## Sheet: Pet GO process
GO terms of upregulated genes in Pet[L] cells
Gene Ontology term	Cluster frequency	Genome frequency	Fold enrichment	Corrected P-value	Genes annotated to the term
homoserine metabolic process	2 of 9 genes, 22.2%	16 of 7166 genes, 0.2%	111	0.00917	MET2	MET17
GO terms of downregulated genes in Pet[L] cells
Gene Ontology term	Cluster frequency	Genome frequency	Fold enrichment	Corrected P-value	Genes annotated to the term
alpha-amino acid biosynthetic process	16 of 28 genes, 57.1%	126 of 7166 genes, 1.8%	31.7222	1.19e-19	HIS7	TRP5	LYS20	HOM2	CPA2	ARG8	ARG4	LEU4	LYS1	LYS2	HIS4	ARG1	LYS12	HIS5	ARO8	ARG7
alpha-amino acid metabolic process	18 of 28 genes, 64.3%	186 of 7166 genes, 2.6%	24.7308	1.94e-20	HIS7	SNO1	TRP5	LYS20	HOM2	CPA2	ARG8	ARG4	LEU4	LYS1	LYS2	HIS4	ARG1	LYS12	ARO8	HIS5	ARG7	BNA1
arginine biosynthetic process	5 of 28 genes, 17.9%	12 of 7166 genes, 0.2%	89.5	7.23e-08	ARO8	LYS1	LYS20	LYS2	LYS12
arginine metabolic process	5 of 28 genes, 17.9%	17 of 7166 genes, 0.2%	89.5	5.58e-07	CPA2	ARG1	ARG7	ARG8	ARG4
aromatic amino acid family biosynthetic process	6 of 28 genes, 21.4%	24 of 7166 genes, 0.3%	71.3333	3.83e-08	TRP5	ARO8	HIS5	HIS4	ARO3	HIS7
aromatic amino acid family metabolic process	7 of 28 genes, 25.0%	37 of 7166 genes, 0.5%	50	8.75e-09	TRP5	ARO8	HIS5	HIS4	ARO3	HIS7	BNA1
aspartate family amino acid biosynthetic process	6 of 28 genes, 21.4%	55 of 7166 genes, 0.8%	26.75	7.61e-06	CPA2	ARG1	ARG7	ARG8	ARG4
aspartate family amino acid metabolic process	6 of 28 genes, 21.4%	70 of 7166 genes, 1.0%	21.4	3.31e-05	ARO8	LYS1	LYS20	LYS2	HOM2	LYS12
biosynthetic process	21 of 28 genes, 75.0%	2432 of 7166 genes, 33.9%	2.21239	0.00154	ARO3	HIS7	SNO1	TRP5	LYS20	HOM2	CPA2	SNZ1	ARG8	ARG4	LEU4	LYS1	LYS2	HIS4	ARG1	LYS12	ARO8	HIS5	YHI9	ARG7	BNA1
carboxylic acid biosynthetic process	18 of 28 genes, 64.3%	232 of 7166 genes, 3.2%	20.0937	1.16e-18	ARO3	HIS7	TRP5	LYS20	HOM2	CPA2	ARG8	ARG4	LEU4	LYS1	LYS2	HIS4	ARG1	LYS12	ARO8	HIS5	ARG7	BNA1
carboxylic acid metabolic process	20 of 28 genes, 71.4%	429 of 7166 genes, 6.0%	11.9	6.77e-17	ARO3	HIS7	SNO1	TRP5	LYS20	HOM2	CPA2	SNZ1	ARG8	ARG4	LEU4	LYS1	LYS2	HIS4	ARG1	LYS12	ARO8	HIS5	ARG7	BNA1
cellular amino acid biosynthetic process	17 of 28 genes, 60.7%	134 of 7166 genes, 1.9%	31.9474	3.98e-21	ARO3	HIS7	TRP5	LYS20	HOM2	CPA2	ARG8	ARG4	LEU4	LYS1	LYS2	HIS4	ARG1	LYS12	HIS5	ARO8	ARG7
cellular amino acid metabolic process	20 of 28 genes, 71.4%	254 of 7166 genes, 3.5%	20.4	1.67e-21	ARO3	HIS7	SNO1	TRP5	LYS20	HOM2	CPA2	SNZ1	ARG8	ARG4	LEU4	LYS1	LYS2	HIS4	ARG1	LYS12	ARO8	HIS5	ARG7	BNA1
cellular biosynthetic process	20 of 28 genes, 71.4%	2388 of 7166 genes, 33.3%	2.14414	0.0061	ARO3	HIS7	SNO1	TRP5	LYS20	HOM2	CPA2	SNZ1	ARG8	ARG4	LEU4	LYS1	LYS2	HIS4	ARG1	LYS12	ARO8	HIS5	ARG7	BNA1
glutamine family amino acid biosynthetic process	5 of 28 genes, 17.9%	29 of 7166 genes, 0.4%	44.75	1.03e-05	ARO8	LYS1	LYS20	LYS2	HOM2	LYS12
glutamine family amino acid metabolic process	7 of 28 genes, 25.0%	62 of 7166 genes, 0.9%	27.7778	3.92e-07	CPA2	ARG1	ARG7	ARG8	HIS7	ARG4	SNO1
histidine biosynthetic process	3 of 28 genes, 10.7%	9 of 7166 genes, 0.1%	107	0.00065	HIS5	HIS4	HIS7
histidine metabolic process	3 of 28 genes, 10.7%	9 of 7166 genes, 0.1%	107	0.00065	HIS5	HIS4	HIS7
imidazole-containing compound metabolic process	3 of 28 genes, 10.7%	9 of 7166 genes, 0.1%	107	0.00065	HIS5	HIS4	HIS7
lysine biosynthetic process	6 of 28 genes, 21.4%	13 of 7166 genes, 0.2%	107	5.03e-10	ARO8	LYS1	LYS20	LYS2	HOM2	LYS12
lysine biosynthetic process via aminoadipic acid	5 of 28 genes, 17.9%	11 of 7166 genes, 0.2%	89.5	4.23e-08	CPA2	ARG1	ARG7	ARG8	ARG4
lysine metabolic process	6 of 28 genes, 21.4%	14 of 7166 genes, 0.2%	107	8.79e-10	ARO8	LYS1	LYS20	LYS2	HOM2	LYS12
organic acid biosynthetic process	18 of 28 genes, 64.3%	232 of 7166 genes, 3.2%	20.0937	1.16e-18	ARO3	HIS7	TRP5	LYS20	HOM2	CPA2	ARG8	ARG4	LEU4	LYS1	LYS2	HIS4	ARG1	LYS12	ARO8	HIS5	ARG7	BNA1
organic acid metabolic process	20 of 28 genes, 71.4%	449 of 7166 genes, 6.3%	11.3333	1.68e-16	ARO3	HIS7	SNO1	TRP5	LYS20	HOM2	CPA2	SNZ1	ARG8	ARG4	LEU4	LYS1	LYS2	HIS4	ARG1	LYS12	ARO8	HIS5	ARG7	BNA1
organic substance biosynthetic process	20 of 28 genes, 71.4%	2421 of 7166 genes, 33.8%	2.11243	0.00764	ARO3	HIS7	SNO1	TRP5	LYS20	HOM2	CPA2	SNZ1	ARG8	ARG4	LEU4	LYS1	LYS2	HIS4	ARG1	LYS12	ARO8	HIS5	ARG
organonitrogen compound biosynthetic process	20 of 28 genes, 71.4%	1333 of 7166 genes, 18.6%	3.83871	2.18e-07	ARO3	HIS7	SNO1	TRP5	LYS20	HOM2	CPA2	SNZ1	ARG8	ARG4	LEU4	LYS1	LYS2	HIS4	ARG1	LYS12	ARO8	HIS5	ARG7	BNA1
organonitrogen compound metabolic process	21 of 28 genes, 75.0%	2475 of 7166 genes, 34.5%	2.17391	0.0021	YIR042C	ARO3	HIS7	SNO1	TRP5	LYS20	HOM2	CPA2	SNZ1	ARG8	ARG4	LEU4	LYS1	LYS2	HIS4	ARG1	LYS12	ARO8	HIS5	ARG7	BNA1
ornithine metabolic process	3 of 28 genes, 10.7%	9 of 7166 genes, 0.1%	107	0.00065	ARG7	ARG8	ARG4
oxoacid metabolic process	20 of 28 genes, 71.4%	447 of 7166 genes, 6.2%	11.5161	1.53e-16	ARO3	HIS7	SNO1	TRP5	LYS20	HOM2	CPA2	SNZ1	ARG8	ARG4	LEU4	LYS1	LYS2	HIS4	ARG1	LYS12	ARO8	HIS5	ARG7	BNA1
small molecule biosynthetic process	20 of 28 genes, 71.4%	394 of 7166 genes, 5.5%	12.9818	1.23e-17	ARO3	HIS7	SNO1	TRP5	LYS20	HOM2	CPA2	SNZ1	ARG8	ARG4	LEU4	LYS1	LYS2	HIS4	ARG1	LYS12	ARO8	HIS5	ARG7	BNA1
small molecule metabolic process	20 of 28 genes, 71.4%	816 of 7166 genes, 11.4%	6.26316	2.06e-11	ARO3	HIS7	SNO1	TRP5	LYS20	HOM2	CPA2	SNZ1	ARG8	ARG4	LEU4	LYS1	LYS2	HIS4	ARG1	LYS12	ARO8	HIS5	ARG7	BNA1

## Sheet: PET GO function
GO terms of upregulated genes in Pet[L] cells
Gene Ontology term	Cluster frequency	Genome frequency	Fold enrichment	Corrected P-value	Genes annotated to the term
cofactor binding	3 of 9 genes, 33.3%	210 of 7166 genes, 2.9%	11.48	0.03657	IDH1	ACO1	MET17
GO terms of downregulated genes in Pet[L] cells
Gene Ontology term	Cluster frequency	Genome frequency	Fold enrichment	Corrected P-value	Genes annotated to the term
catalytic activity	24 of 28 genes, 85.7%	2415 of 7166 genes, 33.7%	2.54303	1.24e-06	YIR042C	ARO3	TMT1	SNO1	HIS7	TRP5	LYS20	CPA2	HOM2	SNZ1	ARG8	ARG4	LEU4	LYS1	LYS2	HIS4	ARG1	LYS12	SSA4	ARO8	HIS5	YHI9	ARG7	BNA1
glutaminase activity	3 of 28 genes, 10.7%	6 of 7166 genes, 0.1%	107	7.1e-05	SNZ1	SNO1	HIS7
hydrolase activity, acting on carbon-nitrogen (but not peptide) bonds	5 of 28 genes, 17.9%	74 of 7166 genes, 1.0%	17.9	0.00056	HIS4	CPA2	SNZ1	SNO1	HIS7
cofactor binding	7 of 28 genes, 25.0%	210 of 7166 genes, 2.9%	8.62069	0.00078	HIS5	ARO8	LYS2	HIS4	HOM2	LYS12	ARG8
coenzyme binding	6 of 28 genes, 21.4%	139 of 7166 genes, 1.9%	11.2632	0.00084	HIS5	ARO8	HIS4	HOM2	LYS12	ARG8
carbon-nitrogen lyase activity	3 of 28 genes, 10.7%	16 of 7166 genes, 0.2%	53.5	0.00193	SNZ1	SNO1	ARG4
lyase activity	5 of 28 genes, 17.9%	108 of 7166 genes, 1.5%	11.9333	0.00353	TRP5	SNZ1	SNO1	ARG4	HIS7
vitamin binding	4 of 28 genes, 14.3%	55 of 7166 genes, 0.8%	17.875	0.00371	HIS5	ARO8	LYS2	ARG8
transaminase activity	3 of 28 genes, 10.7%	22 of 7166 genes, 0.3%	35.6667	0.00524	HIS5	ARO8	ARG8
transferase activity, transferring nitrogenous groups	3 of 28 genes, 10.7%	22 of 7166 genes, 0.3%	35.6667	0.00524	HIS5	ARO8	ARG8
NAD binding	3 of 28 genes, 10.7%	30 of 7166 genes, 0.4%	26.75	0.01354	HIS4	HOM2	LYS12
amine-lyase activity	2 of 28 genes, 7.1%	6 of 7166 genes, 0.1%	71	0.01465	SNZ1	SNO1
pyridoxal 5'-phosphate synthase (glutamine hydrolysing) activity	2 of 28 genes, 7.1%	6 of 7166 genes, 0.1%	71	0.01465	SNZ1	SNO1
transferase activity	11 of 28 genes, 39.3%	928 of 7166 genes, 13.0%	3.02308	0.02849	LEU4	YIR042C	ARO3	TMT1	HIS7	ARO8	HIS5	LYS20	CPA2	ARG7	ARG8
pyridoxal phosphate binding	3 of 28 genes, 10.7%	42 of 7166 genes, 0.6%	17.8333	0.03711	HIS5	ARO8	ARG8
vitamin B6 binding	3 of 28 genes, 10.7%	42 of 7166 genes, 0.6%	17.8333	0.03711	HIS5	ARO8	ARG8
hydrolase activity, acting on carbon-nitrogen (but not peptide) bonds, in linear amides	3 of 28 genes, 10.7%	43 of 7166 genes, 0.6%	17.8333	0.03979	SNZ1	SNO1	HIS7
transferase activity, transferring acyl groups, acyl groups converted into alkyl on transfer	2 of 28 genes, 7.1%	10 of 7166 genes, 0.1%	71	0.04354	LEU4	LYS20

## Sheet: PET GO component
GO terms of upregulated genes in Pet[L] cells
Gene Ontology term	Cluster frequency	Genome frequency	Fold enrichment	Corrected P-value	Genes annotated to the term
nucleoid	2 of 9 genes, 22.2%	28 of 7166 genes, 0.4%	55.5	0.01667	IDH1	ACO1
mitochondrial nucleoid	2 of 9 genes, 22.2%	28 of 7166 genes, 0.4%	55.5	0.01667	IDH1	ACO1
GO terms of downregulated genes in Pet[L] cells
Gene Ontology term	Cluster frequency	Genome frequency	Fold enrichment	Corrected P-value	Genes annotated to the term
glutaminase complex	2 of 28 genes, 7.1%	4 of 7166 genes, 0.1%	71	0.00325	SNZ1	SNO1

## Sheet: Spo genes
Upregulated (F.C.>1,5) and downregulated (F.C.<-1,5) genes in Spo[L] cells
	Essential genes
Gene systematic name	Gene standart name	Fold change	FDR p-value correction	Gene name	Description
YBR085W	AAC3	11.14	8.66e-13	ADP/ATP Carrier	Mitochondrial inner membrane ADP/ATP translocator; exchanges cytosolic ADP for mitochondrially synthesized ATP; expressed under anaerobic conditions; similar to Aac1p; has roles in maintenance of viability and in respiration; AAC3 has a paralog, PET9, that arose from the whole genome duplication
YPR145W	ASN1	7.66	2.24e-05	ASparagiNe requiring	Asparagine synthetase; catalyzes the synthesis of L-asparagine from L-aspartate in the asparagine biosynthetic pathway; ASN1 has a paralog, ASN2, that arose from the whole genome duplication
YHR085W	IPI1	7.25	0.000448	Involved in Processing ITS2	Component of the Rix1 complex and possibly pre-replicative complexes; required for processing of ITS2 sequences from 35S pre-rRNA; component of the pre-60S ribosomal particle with the dynein-related AAA-type ATPase Mdn1p; required for pre-replicative complex (pre-RC) formation and maintenance during DNA replication licensing; relocalizes to the cytosol in response to hypoxia; essential gene
YGL029W	CGR1	7.05	6.58e-07	Coiled-coil Growth-Regulated	Protein involved in nucleolar integrity and processing of pre-rRNA; has a role in processing rRNA for the 60S ribosome subunit; transcript is induced in response to cytotoxic stress but not genotoxic stress; relocalizes from nucleus to nucleolus upon DNA replication stress
YJL069C	UTP18	6.21	7.07e-05	U Three Protein	Small-subunit processome protein involved in pre-18S rRNA maturation; part of a subunit of the 90S preribosomal particle capable of interacting directly with the 5' ETS of the 35S pre-rRNA; contains WD40 repeats
YJR047C	ANB1	5.58	2.61e-05	ANaeroBically induced	Translation elongation factor eIF-5A; previously thought to function in translation initiation; undergoes an essential hypusination modification; expressed under anaerobic conditions; ANB1 has a paralog, HYP2, that arose from the whole genome duplication; human EIF5A complements the inviability of the yeast hyp2 anb1 double null mutant
YLR372W	ELO3	5.47	2.29e-06	fatty acid ELOngation	Elongase; involved in fatty acid and sphingolipid biosynthesis; synthesizes very long chain 20-26-carbon fatty acids from C18-CoA primers; involved in regulation of sphingolipid biosynthesis; lethality of the elo2 elo3 double null mutation is functionally complemented by human ELOVL1 and weakly complemented by human ELOVL3 or ELOV7
YIR012W	SQT1	5.39	6.84e-07	Suppressor of QSR1 Truncations	Specific chaperone for ribosomal protein Rpl10p; binds nascent Rpl10p during translation; contains multiple WD repeats; interacts with Qsr1p in a two-hybrid assay; protein abundance increases in response to DNA replication stress
YHR169W	DBP8	5.33	0.00325	Dead Box Protein	ATPase, putative RNA helicase of the DEAD-box family; component of 90S preribosome complex involved in production of 18S rRNA and assembly of 40S small ribosomal subunit; ATPase activity stimulated by association with Esf2p
YMR300C	ADE4	5.19	4.33e-10	ADEnine requiring	Phosphoribosylpyrophosphate amidotransferase (PRPPAT); catalyzes first step of the 'de novo' purine nucleotide biosynthetic pathway; also known as amidophosphoribosyltransferase
YOR315W	SFG1	5.12	0.00325	SuperFicial pseudohyphal Growth	Nuclear protein putative transcription factor; required for growth of superficial pseudohyphae (which do not invade the agar substrate) but not for invasive pseudohyphal growth; may act together with Phd1p; potential Cdc28p substrate
YPR167C	MET16	5.08	5.42e-06	METhionine requiring	3'-phosphoadenylsulfate reductase; reduces 3'-phosphoadenylyl sulfate to adenosine-3',5'-bisphosphate and free sulfite using reduced thioredoxin as cosubstrate, involved in sulfate assimilation and methionine metabolism
YJL088W	ARG3	4.75	6.58e-07	ARGinine requiring	Ornithine carbamoyltransferase; also known as carbamoylphosphate:L-ornithine carbamoyltransferase; catalyzes the biosynthesis of the arginine precursor citrulline
YOL080C	REX4	4.69	2.81e-05	Rna EXonuclease	Putative RNA exonuclease; possibly involved in pre-rRNA processing and ribosome assembly
YDL063C	SYO1	4.52	0.00082	SYnchronized impOrt or SYmpOrtin	Transport adaptor or symportin; facilitates synchronized nuclear coimport of the two 5S-rRNA binding proteins Rpl5p and Rpl11p; binds to nascent Rpl5p during translation; required for biogenesis of the large ribosomal subunit; green fluorescent protein (GFP)-fusion protein localizes to the cytoplasm and nucleus
YJR063W	RPA12	4.5	6.18e-06	RNA Polymerase A	RNA polymerase I subunit A12.2; contains two zinc binding domains, and the N terminal domain is responsible for anchoring to the RNA pol I complex; physically interacts with transcriptional activator Msn4p, to regulate transcription of AYR1, a gene involved in lipid metabolism
YKL106W	AAT1	4.34	2.94e-07	Aspartate AminoTransferase	Mitochondrial aspartate aminotransferase; catalyzes the conversion of oxaloacetate to aspartate in aspartate and asparagine biosynthesis
YDR345C	HXT3	4.31	1.28e-08	HeXose Transporter	Low affinity glucose transporter of the major facilitator superfamily; expression is induced in low or high glucose conditions; HXT3 has a paralog, HXT5, that arose from the whole genome duplication
YCL064C	CHA1	4.17	0.00156	Catabolism of Hydroxy Amino acids	Catabolic L-serine (L-threonine) deaminase; catalyzes the degradation of both L-serine and L-threonine; required to use serine or threonine as the sole nitrogen source, transcriptionally induced by serine and threonine
YEL029C	BUD16	4.1	0.00082	BUD site selection	Putative pyridoxal kinase; a key enzyme involved in pyridoxal 5'-phosphate synthesis, the active form of vitamin B6; required for genome integrity; involved in bud-site selection; similarity to yeast BUD17 and human pyridoxal kinase (PDXK)
YOR130C	ORT1	4.1	4.01e-06	ORnithine Transporter	Ornithine transporter of the mitochondrial inner membrane; exports ornithine from mitochondria as part of arginine biosynthesis; functionally complemented by human ortholog, SLC25A15, which is associated with hyperammonaemia-hyperornithinaemia-homocitrullinuria (HHH) syndrome, but HHH-associated variants fail to complement
YPL043W	NOP4	3.98	0.00152	NucleOlar Protein	Nucleolar protein; essential for processing and maturation of 27S pre-rRNA and large ribosomal subunit biogenesis; constituent of 66S pre-ribosomal particles; contains four RNA recognition motifs (RRMs)
YEL040W	UTR2	3.91	3.77e-06	Unidentified TRanscript	Chitin transglycosylase; functions in the transfer of chitin to beta(1-6) and beta(1-3) glucans in the cell wall; similar to and functionally redundant with Crh1; glycosylphosphatidylinositol (GPI)-anchored protein localized to bud neck
YOR294W	RRS1	3.9	0.000107	Regulator of Ribosome Synthesis	Essential protein that binds ribosomal protein L11; required for nuclear export of the 60S pre-ribosomal subunit during ribosome biogenesis; localizes to the nucleolus and in foci along nuclear periphery; cooperates with Ebp2p and Mps3p to mediate telomere clustering by binding Sir4p, but is not involved in telomere tethering; mouse homolog shows altered expression in Huntington's disease model m…
YGR159C	NSR1	3.88	0.00303		Nucleolar protein that binds nuclear localization sequences; required for pre-rRNA processing and ribosome biogenesis; binds to single stranded telomeric DNA and mRNA; methylated by Hmt1p; interaction with Top1p and nucleolar localization are negatively regulated by polyphosphorylation
YIL079C	AIR1	3.87	0.00692	Arginine methyltransferase-Interacting RING finger protein	Zinc knuckle protein; involved in nuclear RNA processing and degradation as a component of the TRAMP complex; stimulates the poly(A) polymerase activity of Pap2p in vitro; AIR1 has a paralog, AIR2, that arose from the whole genome duplication; although Air1p and Air2p are homologous TRAMP subunits, they have nonredundant roles in regulation of substrate specificity of the exosome
YER055C	HIS1	3.86	8.2e-07	HIStidine	ATP phosphoribosyltransferase; a hexameric enzyme, catalyzes the first step in histidine biosynthesis; mutations cause histidine auxotrophy and sensitivity to Cu, Co, and Ni salts; transcription is regulated by general amino acid control
YCR072C	RSA4	3.79	0.00106	RiboSome Assembly	Ribosomal large subunit (60S) assembly factor; association of the N-terminal ubiquitin-like (UBL) domain of this preribosomal factor with the MIDAS domain in the Rea1p tail, promoted by the GTPase Nog2p, is required for the ATP-dependent dissociation of preribosomal factors including the Rix1p subcomplex, Rea1p, Nog2p and Rsa1p itself prior to nuclear export of pre-60S particles; contains WD-repe…
YJL200C	ACO2	3.65	0.000449	ACOnitase	Putative mitochondrial aconitase isozyme; similarity to Aco1p, an aconitase required for the TCA cycle; expression induced during growth on glucose, by amino acid starvation via Gcn4p, and repressed on ethanol
YOL097C	WRS1	3.58	2.81e-05	W (tryptophan) RS (tRNA synthetase)	Cytoplasmic tryptophanyl-tRNA synthetase; aminoacylates tryptophanyl-tRNA; human homolog WARS can complement yeast null mutant
YKL120W	OAC1	3.57	1.15e-05	OxaloAcetate Carrier	Mitochondrial inner membrane transporter; transports oxaloacetate, sulfate, thiosulfate, and isopropylmalate; member of the mitochondrial carrier family
YPR048W	TAH18	3.53	0.03	Top1T722A mutant Hypersensitive	Conserved NAPDH-dependent diflavin reductase; component of an early step in the cytosolic Fe-S protein assembly (CIA) machinery; transfers electrons from NADPH to the Fe-S cluster of Dre2p; plays a pro-death role under oxidative stress; Tah18p-dependent nitric oxide synthesis confers high-temperature stress tolerance; possible target for development of antifungal drugs
YJL122W	ALB1	3.5	0.00205	Arx1 Little Brother	Shuttling pre-60S factor; involved in the biogenesis of ribosomal large subunit; interacts directly with Arx1p; responsible for Tif6p recycling defects in absence of Rei1p
YNL111C	CYB5	3.49	0.0014	CYtochrome B	Cytochrome b5; involved in the sterol and lipid biosynthesis pathways; acts as an electron donor to support sterol C5-6 desaturation
YGR138C	TPO2	3.39	0.00231	Transporter of POlyamines	Polyamine transporter of the major facilitator superfamily; member of the 12-spanner drug:H(+) antiporter DHA1 family; specific for spermine; localizes to the plasma membrane; transcription of TPO2 is regulated by Haa1p; TPO2 has a paralog, TPO3, that arose from the whole genome duplication
YPL211W	NIP7	3.39	0.00792	Nuclear ImPort	Nucleolar protein required for 60S ribosome subunit biogenesis; constituent of 66S pre-ribosomal particles; physically interacts with Nop8p and the exosome subunit Rrp43p
YMR093W	UTP15	3.38	0.00361	U Three Protein	Nucleolar protein; component of the small subunit (SSU) processome containing the U3 snoRNA that is involved in processing of pre-18S rRNA
YOR078W	BUD21	3.38	0.00122	BUD site selection	Component of small ribosomal subunit (SSU) processosome; this complex contains U3 snoRNA; required at post-transcriptional step for efficient retrotransposition; absence results in decreased Ty1 Gag:GFP protein levels; originally isolated as bud-site selection mutant that displays a random budding pattern
YBR248C	HIS7	3.3	0.00156	HIStidine requiring	Imidazole glycerol phosphate synthase; glutamine amidotransferase:cyclase that catalyzes the fifth step of histidine biosynthesis and also produces 5-aminoimidazole-4-carboxamide ribotide (AICAR), a purine precursor
YPL256C	CLN2	3.3	0.02	CycLiN	G1 cyclin involved in regulation of the cell cycle; activates Cdc28p kinase to promote the G1 to S phase transition; late G1 specific expression depends on transcription factor complexes, MBF (Swi6p-Mbp1p) and SBF (Swi6p-Swi4p); CLN2 has a paralog, CLN1, that arose from the whole genome duplication; cell cycle arrest phenotype of the cln1 cln2 cln3 triple null mutant is complemented by any of hum…
YNL207W	RIO2	3.27	0.00808	RIght Open reading frame	Essential serine kinase involved in the processing of 20S pre-rRNA; involved in the processing of the 20S pre-rRNA into mature 18S rRNA; has similarity to Rio1p
YNL075W	IMP4	3.18	0.000894	Interacting with Mpp10p	Component of the SSU processome; SSU processome is required for pre-18S rRNA processing; interacts with Mpp10p; member of a superfamily of proteins that contain a sigma(70)-like motif and associate with RNAs
YLR303W	MET17	3.15	0.000894	METhionine requiring	O-acetyl homoserine-O-acetyl serine sulfhydrylase; required for Methionine and cysteine biosynthesis
YDL213C	NOP6	3.14	5.17e-05	NucleOlar Protein	rRNA-binding protein required for 40S ribosomal subunit biogenesis; contains an RNA recognition motif (RRM); hydrophilin essential to overcome the stress of the desiccation-rehydration process; NOP6 may be a fungal-specific gene as no homologs have been yet identified in higher eukaryotes
YER073W	ALD5	3.14	0.00082	ALdehyde Dehydrogenase	Mitochondrial aldehyde dehydrogenase; involved in regulation or biosynthesis of electron transport chain components and acetate formation; activated by K+; utilizes NADP+ as the preferred coenzyme; constitutively expressed
YLL008W	DRS1	3.11	0.00296	Deficiency of Ribosomal Subunits	Nucleolar DEAD-box protein required for ribosome assembly and function; including synthesis of 60S ribosomal subunits; constituent of 66S pre-ribosomal particles
YIL091C	UTP25	3.08	0.00421	U Three Protein	Nucleolar protein; required for 35S pre-RNA processing and 40S ribosomal subunit biogenesis
YEL026W	SNU13	3.07	0.02	Small NUclear ribonucleoprotein associated	RNA binding protein; part of U3 snoRNP involved in rRNA processing, part of U4/U6-U5 tri-snRNP involved in mRNA splicing, similar to human 15.5K protein
YHR196W	UTP9	3.05	0.00612	U Three Protein	Nucleolar protein; component of the small subunit (SSU) processome containing the U3 snoRNA that is involved in processing of pre-18S rRNA
YDR299W	BFR2	3.03	0.00738	BreFeldin A Resistance	Component of the SSU and 90S preribosomes; involved in pre-18S rRNA processing; binds to U3 snoRNA and Mpp10p; multicopy suppressor of sensitivity to Brefeldin A; expression is induced during lag phase and also by cold shock
YCL054W	SPB1	2.99	0.03	Suppressor of PaB1 mutant	AdoMet-dependent methyltransferase; involved in rRNA processing and 60S ribosomal subunit maturation; methylates G2922 in the tRNA docking site of the large subunit rRNA and in the absence of snR52, U2921; suppressor of PAB1 mutants
YLR264W	RPS28B	2.99	2.81e-05	Ribosomal Protein of the Small subunit	Protein component of the small (40S) ribosomal subunit; homologous to mammalian ribosomal protein S28, no bacterial homolog; has an extraribosomal function in autoregulation, in which Rps28Bp binds to a decapping complex via Edc3p, which then binds to RPS28B mRNA leading to its decapping and degradation; RPS28B has a paralog, RPS28A, that arose from the whole genome duplication
YHR096C	HXT5	2.95	0.00035	HeXose Transporter	Hexose transporter with moderate affinity for glucose; induced in the presence of non-fermentable carbon sources, induced by a decrease in growth rate, contains an extended N-terminal domain relative to other HXTs; HXT5 has a paralog, HXT3, that arose from the whole genome duplication
YNL300W	TOS6	2.92	6.84e-07		Glycosylphosphatidylinositol-dependent cell wall protein; expression is periodic and decreases in respone to ergosterol perturbation or upon entry into stationary phase; depletion increases resistance to lactic acid
YOR247W	SRL1	2.89	3.63e-08	Suppressor of Rad53 null Lethality	Mannoprotein that exhibits a tight association with the cell wall; required for cell wall stability in the absence of GPI-anchored mannoproteins; has a high serine-threonine content; expression is induced in cell wall mutants; SRL1 has a paralog, SVS1, that arose from the whole genome duplication
YNL248C	RPA49	2.87	0.00928	RNA Polymerase A	RNA polymerase I subunit A49; essential for nucleolar assembly and for high polymerase loading rate; required for nucleolar localization of Rpa34p
YPR190C	RPC82	2.85	0.03	RNA Polymerase C	RNA polymerase III subunit C82
YFR055W	IRC7	2.84	0.000175	Increased Recombination Centers	Beta-lyase involved in the production of thiols; null mutant displays increased levels of spontaneous Rad52p foci; expression induced by nitrogen limitation in a GLN3, GAT1-dependent manner and by copper levels in a Mac1-dependent manner
YJL010C	NOP9	2.84	0.02	NucleOlar Protein	Essential subunit of U3-containing 90S preribosome; involved in production of 18S rRNA and assembly of small ribosomal subunit; also part of pre-40S ribosome and required for its export into cytoplasm; binds RNA and contains pumilio domain
YDR465C	RMT2	2.8	0.01	aRginine MeThyltransferase	Arginine N5 methyltransferase; methylates ribosomal protein Rpl12 (L12) on Arg67; relative distribution to the nucleus increases upon DNA replication stress
YML018C	YML018C	2.8	0.00991		Protein of unknown function; green fluorescent protein (GFP)-fusion protein localizes to the membrane of the vacuole; physical interaction with Atg27p suggests a possible role in autophagy; YML018C is not an essential gene; relative distribution to the vacuolar membrane decreases upon DNA replication stress; YML018C has a paralog, THI74, that arose from the whole genome duplication
YOL041C	NOP12	2.79	0.00637	NucleOlar Protein	Nucleolar protein involved in pre-25S rRNA processing; also involved in biogenesis of large 60S ribosomal subunit; contains an RNA recognition motif (RRM); binds to Ebp2; similar to Nop13p and Nsr1p
YBR104W	YMC2	2.78	0.01	Yeast Mitochondrial Carrier	Putative mitochondrial inner membrane transporter; proposed role in oleate metabolism and glutamate biosynthesis; member of the mitochondrial carrier (MCF) family; YMC2 has a paralog, YMC1, that arose from the whole genome duplication
YGL120C	PRP43	2.78	0.03	Pre-mRNA Processing	RNA helicase in the DEAH-box family; functions in both RNA polymerase I and polymerase II transcript metabolism; catalyzes removal of U2, U5, and U6 snRNPs from the postsplicing lariat-intron ribonucleoprotein complex; required for efficient biogenesis of both small- and large-subunit rRNAs; acts with Sqs1p to promote 20S to 18S rRNA processing catalyzed by endonuclease Nob1p
YGL225W	VRG4	2.78	2.03e-06	Vandate Resistance Glycosylation	Golgi GDP-mannose transporter; regulates Golgi function and glycosylation in Golgi; VRG4 has a paralog, HVG1, that arose from the whole genome duplication
YOR271C	FSF1	2.78	7.07e-05	Fungal SideroFlexin 1	Putative protein; predicted to be an alpha-isopropylmalate carrier; belongs to the sideroblastic-associated protein family; non-tagged protein is detected in purified mitochondria; likely to play a role in iron homeostasis
YBR291C	CTP1	2.77	0.000449	Citrate Transport Protein	Mitochondrial inner membrane citrate transporter; member of the mitochondrial carrier family
YAL036C	RBG1	2.76	0.01	RiBosome interacting Gtpase	Member of the DRG family of GTP-binding proteins; associates with translating ribosomes; interacts with Tma46p, Ygr250cp, Gir2p and Yap1p via two-hybrid
YOR340C	RPA43	2.76	0.02	RNA Polymerase A	RNA polymerase I subunit A43
YPL212C	PUS1	2.75	0.01	PseudoUridine Synthase	tRNA:pseudouridine synthase; introduces pseudouridines at positions 26-28, 34-36, 65, and 67 of tRNA; also acts on U2 snRNA; also pseudouridylates some mRNAs, and pseudouridylation level varies with growth phase; nuclear protein that appears to be involved in tRNA export; PUS1 has a paralog, PUS2, that arose from the whole genome duplication
YJL050W	MTR4	2.73	0.02	Mrna TRansport	ATP-dependent 3'-5' RNA helicase of the DExD/H family; involved in nuclear RNA processing and degradation both as a component of TRAMP complex and in TRAMP-independent processes; TRAMP unwinds RNA duplexes, with Mtr4p unwinding activity stimulated by Pap2p/Air2p but not dependent on ongoing polyadenylation; contains an arch domain, with two coiled-coil arms/stalks and a globular fist/KOW domain, …
YOR095C	RKI1	2.72	0.00323	Ribose-5-phosphate Ketol-Isomerase	Ribose-5-phosphate ketol-isomerase; catalyzes the interconversion of ribose 5-phosphate and ribulose 5-phosphate in the pentose phosphate pathway; participates in pyridoxine biosynthesis
YHR007C	ERG11	2.69	0.00872	ERGosterol biosynthesis	Lanosterol 14-alpha-demethylase; catalyzes C-14 demethylation of lanosterol to form 4,4''-dimethyl cholesta-8,14,24-triene-3-beta-ol in ergosterol biosynthesis pathway; transcriptionally down-regulated when ergosterol is in excess; member of cytochrome P450 family; associated and coordinately regulated with the P450 reductase Ncp1p; human CYP51A1 functionally complements the lethality of the erg1…
YOL010W	RCL1	2.65	0.02	Rna 3'-terminal phosphate Cyclase Like	Endonuclease that cleaves pre-rRNA at site A2 for 18S rRNA biogenesis; subunit of U3-containing 90S preribosome processome complex involved in small ribosomal subunit assembly; stimulates Bms1p GTPase and U3 binding activity; similar to RNA cyclase-like proteins but no cyclase activity detected
YHR208W	BAT1	2.64	0.01	Branched-chain Amino acid Transaminase	Mitochondrial branched-chain amino acid (BCAA) aminotransferase; preferentially involved in BCAA biosynthesis; homolog of murine ECA39; highly expressed during logarithmic phase and repressed during stationary phase; BAT1 has a paralog, BAT2, that arose from the whole genome duplication
YLR243W	GPN3	2.64	0.02	Gly-Pro-Asn (N) motif	Putative GTPase with a role in biogenesis of RNA pol II and polIII; may be involved in assembly of RNA polymerases II and III and in their transport into the nucleus; may have a role in sister chromatid cohesion; SWAT-GFP and mCherry fusion proteins localize to the endoplasmic reticulum and vacuole respectively; contains a Gly-Pro-Asn motif in the G domain; similar to Npa3p and Gpn2p
YMR131C	RRB1	2.6	0.02	Regulator of Ribosome Biogenesis	Specific chaperone for ribosomal protein Rpl3p; binds to nascent Rpl3p during translation; essential gene
YDR101C	ARX1	2.59	0.000532	Associated with Ribosomal eXport complex	Nuclear export factor for the ribosomal pre-60S subunit; shuttling factor which directly binds FG rich nucleoporins and facilities translocation through the nuclear pore complex; interacts directly with Alb1p; responsible for Tif6p recycling defects in the absence of Rei1; associated with the ribosomal export complex
YER052C	HOM3	2.59	0.00479	HOMoserine requiring	Aspartate kinase (L-aspartate 4-P-transferase); cytoplasmic enzyme that catalyzes the first step in the common pathway for methionine and threonine biosynthesis; expression regulated by Gcn4p and the general control of amino acid synthesis
YKL001C	MET14	2.59	0.00212	METhionine requiring	Adenylylsulfate kinase; required for sulfate assimilation and involved in methionine metabolism; human homolog PAPSS2 complements yeast null mutant
YLR363W-A	YLR363W-A	2.58	0.00861		Protein of unknown function; green fluorescent protein (GFP)-fusion protein localizes to the nucleus; relocalizes from nucleus to nucleolus upon DNA replication stress
YBL039C	URA7	2.56	0.00205	URAcil requiring	Major CTP synthase isozyme (see also URA8); catalyzes the ATP-dependent transfer of the amide nitrogen from glutamine to UTP, forming CTP, the final step in de novo biosynthesis of pyrimidines; involved in phospholipid biosynthesis; capable of forming cytoplasmic filaments termed cytoophidium, especially during conditions of glucose depletion; URA7 has a paralog, URA8, that arose from the whole g…
YGL158W	RCK1	2.56	1.15e-05	Radiation sensitivity Complementing Kinase	Protein kinase involved in oxidative stress response; promotes pseudohyphal growth via activation of Ubp3p phosphorylation; identified as suppressor of S. pombe cell cycle checkpoint mutations; RCK1 has a paralog, RCK2, that arose from the whole genome duplication
YKL029C	MAE1	2.55	0.00258	MAlic Enzyme	Mitochondrial malic enzyme; catalyzes the oxidative decarboxylation of malate to pyruvate, which is a key intermediate in sugar metabolism and a precursor for synthesis of several amino acids
YPL012W	RRP12	2.55	0.02	Ribosomal RNA Processing	Protein required for export of the ribosomal subunits; associates with the RNA components of the pre-ribosomes; has a role in nuclear import in association with Pse1p; also plays a role in the cell cycle and the DNA damage response; contains HEAT-repeats
YLR196W	PWP1	2.54	0.03	Periodic tryptophan (W) Protein	Protein with WD-40 repeats involved in rRNA processing; associates with trans-acting ribosome biogenesis factors; similar to beta-transducin superfamily
YOL142W	RRP40	2.52	0.00323	Ribosomal RNA Processing	Exosome non-catalytic core component; involved in 3'-5' RNA processing and degradation in both the nucleus and the cytoplasm; predicted to contain both S1 and KH RNA binding domains; mutations in the human homolog, EXOSC3, cause pontocerebellar hypoplasia with motor neuron degeneration
YOR243C	PUS7	2.52	0.04	PseudoUridine Synthase	Pseudouridine synthase; catalyzes pseudouridylation at positions 35 and 56 in U2 snRNA, position 50 in 5S rRNA, position 13 in cytoplasmic tRNAs, and position 35 in pre-tRNA(Tyr); also pseudouridylates some mRNAs; relocates from nucleus to cytoplasm during heat shock and differentially modifies some mRNAs during heat shock; conserved in archaea, vertebrates, and some bacteria
YIL127C	RRT14	2.5	0.02	Regulator of rDNA Transcription	Putative protein of unknown function; identified in a screen for mutants with decreased levels of rDNA transcription; green fluorescent protein (GFP)-fusion protein localizes to the nucleolus; predicted to be involved in ribosome biogenesis
YJR069C	HAM1	2.5	0.00145	6-n-HydroxylAMinopurine sensitive	Nucleoside triphosphate pyrophosphohydrolase; active against various substrates including ITP, dITP and XTP; mediates exclusion of non canonical purines, pyrimidines from dNTP pools; functions with YJL055W to mediate resistance to 5-FU; specifically reduces the incorporation of 5-FU into RNA without affecting uptake or incorporation of uracil into RNA; protein abundance increases in response to D…
YLR409C	UTP21	2.5	0.04	U Three Protein	Subunit of U3-containing 90S preribosome and SSU processome complexes; involved in production of 18S rRNA and assembly of small ribosomal subunit; synthetic defect with STI1 Hsp90 cochaperone; human homolog linked to glaucoma; Small Subunit processome is also known as SSU processome
YDL208W	NHP2	2.49	0.03	Non-Histone Protein	Protein related to mammalian high mobility group (HMG) proteins; nuclear protein; essential for function of H/ACA-type snoRNPs, which are involved in 18S rRNA processing
YMR014W	BUD22	2.49	0.04	BUD site selection	Protein required for rRNA maturation and ribosomal subunit biogenesis; required for 18S rRNA maturation; also required for small ribosomal subunit biogenesis; cosediments with pre-ribosomal particles; mutation decreases efficiency of +1 Ty1 frameshifting and transposition, and affects budding pattern
YPL226W	NEW1	2.49	0.02	Nu+	ATP binding cassette protein; cosediments with polysomes and is required for biogenesis of the small ribosomal subunit; Asn/Gln-rich rich region supports [NU+] prion formation and susceptibility to [PSI+] prion induction
YDR045C	RPC11	2.48	0.00823	RNA Polymerase C	RNA polymerase III subunit C11; mediates pol III RNA cleavage activity and is important for termination of transcription; homologous to TFIIS
YLR056W	ERG3	2.46	0.00912	ERGosterol biosynthesis	C-5 sterol desaturase; glycoprotein that catalyzes the introduction of a C-5(6) double bond into episterol, a precursor in ergosterol biosynthesis; transcriptionally down-regulated when ergosterol is in excess; mutants are viable, but cannot grow on non-fermentable carbon sources; substrate of HRD ubiquitin ligase; mutation is functionally complemented by human SC5D
YLR129W	DIP2	2.46	0.01	DOM34 Interacting Protein	Nucleolar protein; specifically associated with the U3 snoRNA, part of the large ribonucleoprotein complex known as the small subunit (SSU) processome, required for 18S rRNA biogenesis, part of the active pre-rRNA processing complex
YHR068W	DYS1	2.45	0.02	DeoxyhYpusine Synthase	Deoxyhypusine synthase; catalyzes formation of deoxyhypusine, the first step in hypusine biosynthesis; triggers posttranslational hypusination of translation elongation factor eIF-5A and regulates its intracellular levels; tetrameric; human homolog DHPS allows growth of yeast haploid dys1 null mutant after sporulation of heterozygous diploid
YBR061C	TRM7	2.42	0.04	Transfer RNA Methyltransferase	2'-O-ribose methyltransferase; methylates the 2'-O-ribose of tRNA-Phe, tRNA-Trp, and tRNA-Leu at positions C32 and N34 of tRNA anticodon loop; crucial biological role likely modification of tRNA-Phe; interacts with Trm732p and Rtt10p in 2'-O-methylation of C32 and N34 substrate tRNAs, respectively; yeast null mutant can be functionally complemented by human FTSJ1, mutations in which have been imp…
YHR063C	PAN5	2.42	0.00632	PANtothenate biosynthesis	2-dehydropantoate 2-reductase; part of the pantothenic acid pathway, structurally homologous to E. coli panE
YIR035C	NRE1	2.42	0.000665	Novel REductase	Putative cytoplasmic short-chain dehydrogenase/reductase
YPL093W	NOG1	2.42	0.01	NucleOlar G-protein	Putative GTPase; associates with free 60S ribosomal subunits in the nucleolus and is required for 60S ribosomal subunit biogenesis; constituent of 66S pre-ribosomal particles; member of the ODN family of nucleolar G-proteins
YGL255W	ZRT1	2.41	0.00365	Zinc-Regulated Transporter	High-affinity zinc transporter of the plasma membrane; responsible for the majority of zinc uptake; transcription is induced under low-zinc conditions by the Zap1p transcription factor
YGR060W	ERG25	2.41	0.00323	ERGosterol biosynthesis	C-4 methyl sterol oxidase; catalyzes the first of three steps required to remove two C-4 methyl groups from an intermediate in ergosterol biosynthesis; mutants accumulate the sterol intermediate 4,4-dimethylzymosterol; human MSMO1 functionally complements the growth defect caused by repression of ERG25 expression
YNR054C	ESF2	2.41	0.05	Eighteen S rRNA Factor 2	Essential nucleolar protein involved in pre-18S rRNA processing; binds to RNA and stimulates ATPase activity of Dbp8; involved in assembly of the small subunit (SSU) processome
YGR175C	ERG1	2.39	0.00136	ERGosterol biosynthesis	Squalene epoxidase; catalyzes the epoxidation of squalene to 2,3-oxidosqualene; plays an essential role in the ergosterol-biosynthesis pathway and is the specific target of the antifungal drug terbinafine; human SQLE functionally complements the lethality of the erg1 null mutation
YLR222C	UTP13	2.36	0.05	U Three Protein	Nucleolar protein; component of the small subunit (SSU) processome containing the U3 snoRNA that is involved in processing of pre-18S rRNA
YDR324C	UTP4	2.34	0.04	U Three Protein	Subunit of U3-containing 90S preribosome and SSU processome complexes; involved in production of 18S rRNA and assembly of small ribosomal subunit; member of t-Utp subcomplex involved with transcription of 35S rRNA transcript; Small Subunit processome is also known as SSU processome
YNL151C	RPC31	2.34	0.05	RNA Polymerase C	RNA polymerase III subunit C31
YPL163C	SVS1	2.34	0.00667	Suppressor of Vanadate Sensitivity	Cell wall and vacuolar protein; required for wild-type resistance to vanadate; SVS1 has a paralog, SRL1, that arose from the whole genome duplication
YDL060W	TSR1	2.33	0.03	Twenty S rRNA accumulation	Protein required for processing of 20S pre-rRNA in the cytoplasm; associates with pre-40S ribosomal particles; inhibits the premature association of 60S subunits with assembling 40S subunits in the cytoplasm; similar to Bms1p; relocalizes from nucleus to cytoplasm upon DNA replication stress
YBR252W	DUT1	2.32	0.0036	DUTp pyrophosphatase	Deoxyuridine triphosphate diphosphatase (dUTPase); catalyzes hydrolysis of dUTP to dUMP and PPi, thereby preventing incorporation of uracil into DNA during replication; critical for the maintenance of genetic stability; also has diphosphatase activity on deoxyinosine triphosphate; human homolog DUT allows growth of yeast haploid dut1 null mutant after sporulation of heterozygous diploid
YDR496C	PUF6	2.32	0.04	PUmilio-homology domain Family	Pumilio-homology domain protein; binds the 3' UTR of ASH1 mRNA and represses its translation, resulting in proper asymmetric localization of ASH1 mRNA; required at post-transcriptional step for efficient retrotransposition; absence results in decreased Ty1 Gag:GFP protein levels; co-sediments with the 60S ribosomal subunit and is required for its biogenesis
YGR081C	SLX9	2.32	0.02		Protein required for pre-rRNA processing; associated with the 90S pre-ribosome and 43S small ribosomal subunit precursor; interacts with U3 snoRNA; deletion mutant has synthetic fitness defect with an sgs1 deletion mutant
YGR245C	SDA1	2.31	0.01	Severe Depolymerization of Actin	Protein required for actin organization and passage through Start; highly conserved nuclear protein; required for actin cytoskeleton organization; plays a critical role in G1 events; binds Nap1p; involved in 60S ribosome biogenesis
YKR081C	RPF2	2.31	0.01	Ribosome Production Factor	Essential protein involved in rRNA maturation and ribosomal assembly; involved in the processing of pre-rRNA and the assembly of the 60S ribosomal subunit; interacts with ribosomal protein L11; localizes predominantly to the nucleolus; constituent of 66S pre-ribosomal particles
YER110C	KAP123	2.3	0.02	KAryoPherin	Karyopherin beta; mediates nuclear import of ribosomal proteins prior to assembly into ribosomes and import of histones H3 and H4; localizes to the nuclear pore, nucleus, and cytoplasm; exhibits genetic interactions with RAI1
YDR083W	RRP8	2.27	0.04	Ribosomal RNA Processing	Nucleolar S-adenosylmethionine-dependent rRNA methyltransferase; methylates adenine (m1A) of the large subunit (LSU) rRNA at position 645; involved in pre-rRNA cleavage at site A2; mutation is synthetically lethal with a gar1 mutation; deletion disrupts telomere maintenance by influencing the expression of neighboring gene STN1
YFR001W	LOC1	2.27	0.05	LOCalization of mRNA	Nucleolar protein involved in the asymmetric localization of ASH1 mRNA; binds cooperatively with She2p to the E3 zip-code element in the 3’-UTR of the mRNA; constituent of 66S pre-ribosomal particles involved in pre-rRNA processing and nuclear export of the 60S subunit; may facilitate Rpl43p loading; required post-transcriptionally for efficient retrotransposition; absence results in decreased Ty…
YIL116W	HIS5	2.27	0.00991	HIStidine requiring	Histidinol-phosphate aminotransferase; catalyzes the seventh step in histidine biosynthesis; responsive to general control of amino acid biosynthesis; mutations cause histidine auxotrophy and sensitivity to Cu, Co, and Ni salts
YKL172W	EBP2	2.27	0.00872	EBNA1-binding protein (homolog)	Required for 25S rRNA maturation and 60S ribosomal subunit assembly; localizes to the nucleolus and in foci along nuclear periphery; constituent of 66S pre-ribosomal particles; cooperates with Rrs1p and Mps3p to mediate telomere clustering by binding Sir4p, but is not involved in telomere tethering
YOR388C_1	FDH1	2.27	0.00376	Formate DeHydrogenase	NAD(+)-dependent formate dehydrogenase; may protect cells from exogenous formate
YPL273W_1	SAM4	2.26	0.05	S-AdenosylMethionine metabolism	S-adenosylmethionine-homocysteine methyltransferase; functions along with Mht1p in the conversion of S-adenosylmethionine (AdoMet) to methionine to control the methionine/AdoMet ratio; SAM4 has a paralog, YMR321C, that arose from a single-locus duplication
YGL111W	NSA1	2.25	0.04	Nop Seven Associated	Constituent of 66S pre-ribosomal particles; involved in 60S ribosomal subunit biogenesis
YOL058W	ARG1	2.24	0.03	ARGinine requiring	Arginosuccinate synthetase; catalyzes the formation of L-argininosuccinate from citrulline and L-aspartate in the arginine biosynthesis pathway; potential Cdc28p substrate
YER086W	ILV1	2.23	0.02	IsoLeucine-plus-Valine requiring	Threonine deaminase, catalyzes first step in isoleucine biosynthesis; expression is under general amino acid control; ILV1 locus exhibits highly positioned nucleosomes whose organization is independent of known ILV1 regulation
YLR175W	CBF5	2.23	0.03	Centromere Binding Factor	Pseudouridine synthase catalytic subunit of box H/ACA snoRNPs; acts on large and small rRNAs, on snRNA U2, and on some mRNAs; mutations in human ortholog dyskerin cause the disorder dyskeratosis congenita; small nucleolar ribonucleoprotein particles are also known as snoRNPs
YNL113W	RPC19	2.21	0.000532	RNA Polymerase C	RNA polymerase subunit AC19; common to RNA polymerases I and III
YNR003C	RPC34	2.21	0.02	RNA Polymerase C	RNA polymerase III subunit C34; interacts with TFIIIB70 and is a key determinant in pol III recruitment by the preinitiation complex
YIL020C	HIS6	2.17	0.04	HIStidine requiring	Enzyme that catalyzes the fourth step in the histidine pathway; Phosphoribosylformimino-5-aminoimidazole carboxamide ribotide isomerase; mutations cause histidine auxotrophy and sensitivity to Cu, Co, and Ni salts
YPL217C	BMS1	2.16	0.04	BMh Sensitive	GTPase required for ribosomal subunit synthesis and rRNA processing; required for synthesis of 40S ribosomal subunits and for processing the 35S pre-rRNA at sites A0, A1, and A2; interacts with Rcl1p, which stimulates its GTPase and U3 snoRNA binding activities; has similarity to Tsr1p
YPR010C	RPA135	2.15	0.03	RNA Polymerase A	RNA polymerase I second largest subunit A135
YDR384C	ATO3	2.14	0.02	Ammonia (Ammonium) Transport Outward	Plasma membrane protein, putative ammonium transporter; regulation pattern suggests a possible role in export of ammonia from the cell; phosphorylated in mitochondria; member of the TC 9.B.33 YaaH family of putative transporters
YGL039W	YGL039W	2.14	0.03		Aldehyde reductase; reduces aliphatic aldehyde substrates using NADH as cofactor; shown to reduce carbonyl compounds to chiral alcohols
YER069W	ARG5,6	2.1	0.00823	ARGinine requiring	Acetylglutamate kinase and N-acetyl-gamma-glutamyl-phosphate reductase; N-acetyl-L-glutamate kinase (NAGK) catalyzes the 2nd and N-acetyl-gamma-glutamyl-phosphate reductase (NAGSA), the 3rd step in arginine biosynthesis; synthesized as a precursor which is processed in the mitochondrion to yield mature NAGK and NAGSA; enzymes form a metabolon complex with Arg2p; NAGK C-terminal domain stabilizes …
YHR137W	ARO9	2.1	0.02	AROmatic amino acid requiring	Aromatic aminotransferase II; catalyzes the first step of tryptophan, phenylalanine, and tyrosine catabolism
YLR435W	TSR2	2.08	0.02	Twenty S rRNA accumulation	Protein with a potential role in pre-rRNA processing
YLR355C	ILV5	2.07	0.00187	IsoLeucine-plus-Valine requiring	Acetohydroxyacid reductoisomerase and mtDNA binding protein; involved in branched-chain amino acid biosynthesis and maintenance of wild-type mitochondrial DNA; found in mitochondrial nucleoids
YDR091C	RLI1	2.06	0.02	RNase L Inhibitor	Essential Fe-S protein; required for ribosome biogenesis, translation initiation/termination; facilitates binding of multifactor complex (MFC) of initiation factors to small ribosomal subunit; Dom34-Hbs1 complex and Rli1p work in dissociating inactive ribosomes, thereby facilitating translation restart; forms complex with Lto1p and Yae1p; dependency on ROS-labile FeS clusters, activity in nuclear…
YLR300W	EXG1	2.05	0.00131	EXo-1,3-beta-Glucanase	Major exo-1,3-beta-glucanase of the cell wall; involved in cell wall beta-glucan assembly; exists as three differentially glycosylated isoenzymes; EXG1 has a paralog, SPR1, that arose from the whole genome duplication
YOR224C	RPB8	2.04	0.01	RNA Polymerase B	RNA polymerase subunit ABC14.5; common to RNA polymerases I, II, and III
YDR502C	SAM2	2.02	0.03	S-AdenosylMethionine requiring	S-adenosylmethionine synthetase; catalyzes transfer of the adenosyl group of ATP to the sulfur atom of methionine; comparative analysis suggests that a mitochondrially targeted form may result from translation starting at a non-canonical codon upstream of the annotated start codon
YMR074C	SDD2	2.02	0.01	Suppressor of Degenerative Death	Protein with homology to human PDCD5; PDCD5 is involved in programmed cell death; N-terminal region forms a conserved triple-helix bundle structure; overproduction suppresses lethality due to expression of the dominant PET9 allele AAC2-A128P; overexpression promotes H2O2-induced apoptosis; YMR074C is not an essential gene; protein abundance increases in response to DNA replication stress
YIL094C	LYS12	2.01	0.02	LYSine requiring	Homo-isocitrate dehydrogenase; an NAD-linked mitochondrial enzyme required for the fourth step in the biosynthesis of lysine, in which homo-isocitrate is oxidatively decarboxylated to alpha-ketoadipate
YJR116W	TDA4	2.01	0.02	Topoisomerase I Damage Affected	Putative protein of unknown function; null mutant is sensitive to expression of the top1-T722A allele
YLR046C	YLR046C	2	0.03		Putative membrane protein; member of the fungal lipid-translocating exporter (LTE) family of proteins; transcription is activated by paralogous transcription factors Yrm1p and Yrr1p along with genes involved in multidrug resistance; YLR046C has a paralog, RTA1, that arose from the whole genome duplication
YNR050C	LYS9	2	0.02	LYSine requiring	Saccharopine dehydrogenase (NADP+, L-glutamate-forming); catalyzes the formation of saccharopine from alpha-aminoadipate 6-semialdehyde, the seventh step in lysine biosynthesis pathway; exhibits genetic and physical interactions with TRM112
YOR388C_2	FDH1	1.98	0.02	Formate DeHydrogenase	NAD(+)-dependent formate dehydrogenase; may protect cells from exogenous formate
YMR241W	YHM2	1.97	0.00231	Yeast suppressor of HM mutant	Citrate and oxoglutarate carrier protein; exports citrate from and imports oxoglutarate into the mitochondrion, causing net export of NADPH reducing equivalents; also associates with mt nucleoids and has a role in replication and segregation of the mt genome
YPR187W	RPO26	1.94	0.02	RNA POlymerase	RNA polymerase subunit ABC23; common to RNA polymerases I, II, and III; part of central core; similar to bacterial omega subunit
YJL097W	PHS1	1.93	0.01	PTPLA Homolog involved in Sphingolipid biosynthesis 1	Essential 3-hydroxyacyl-CoA dehydratase of the ER membrane; involved in elongation of very long-chain fatty acids; evolutionarily conserved, similar to mammalian PTPLA and PTPLB; involved in sphingolipid biosynthesis and protein trafficking
YOL061W	PRS5	1.93	0.03	PhosphoRibosylpyrophosphate Synthetase	5-phospho-ribosyl-1(alpha)-pyrophosphate synthetase; synthesizes PRPP, which is required for nucleotide, histidine, and tryptophan biosynthesis; one of five related enzymes, which are active as heteromultimeric complexes; forms cytoplasmic foci upon DNA replication stress
YLR413W	INA1	1.92	0.04	INdicator of Abscission	Protein of unknown function; not an essential gene; YLR413W has a paralog, FAT3, that arose from the whole genome duplication
YNL153C	GIM3	1.91	0.02	Gene Involved in Microtubule biogenesis	Subunit of the heterohexameric cochaperone prefoldin complex; prefoldin binds specifically to cytosolic chaperonin and transfers target proteins to it; prefoldin complex also localizes to chromatin of actively transcribed genes in the nucleus and facilitates transcriptional elongation
YKR043C	SHB17	1.9	0.01	SedoHeptulose 1,7-Bisphosphatase	Sedoheptulose bisphosphatase involved in riboneogenesis; dephosphorylates sedoheptulose 1,7-bisphosphate, which is converted via the nonoxidative pentose phosphate pathway to ribose-5-phosphate; facilitates the conversion of glycolytic intermediates to pentose phosphate units; also has fructose 1,6-bisphosphatase activity but this is probably not biologically relevant, since deletion does not aff…
YKL144C	RPC25	1.89	0.02	RNA Polymerase C	RNA polymerase III subunit C25; required for transcription initiation; forms a heterodimer with Rpc17p; paralog of Rpb7p
YMR235C	RNA1	1.89	0.04	rapid cessation of net RNA accumulation	GTPase activating protein (GAP) for Gsp1p; involved in nuclear transport
YNL061W	NOP2	1.89	0.04	NucleOlar Protein	rRNA m5C methyltransferase; methylates cytosine at position 2870 of 25S rRNA; has an essential function independent of rRNA methylation; contains seven beta-strand methyltransferase motif; essential for processing and maturation of 27S pre-rRNA and large ribosomal subunit biogenesis; localized to the nucleolus; constituent of 66S pre-ribosomal particles; rRNA methylation defect and lethality are …
YDR534C	FIT1	1.88	0.05	Facilitator of Iron Transport	Mannoprotein that is incorporated into the cell wall; incorporated via a glycosylphosphatidylinositol (GPI) anchor; involved in the retention of siderophore-iron in the cell wall
YEL036C	ANP1	1.88	0.04	ANP and osmotic sensitive	Subunit of the alpha-1,6 mannosyltransferase complex; type II membrane protein; has a role in retention of glycosyltransferases in the Golgi; involved in osmotic sensitivity and resistance to aminonitrophenyl propanediol
YER001W	MNN1	1.88	0.05	MaNNosyltransferase	Alpha-1,3-mannosyltransferase; integral membrane glycoprotein of the Golgi complex, required for addition of alpha1,3-mannose linkages to N-linked and O-linked oligosaccharides, one of five S. cerevisiae proteins of the MNN1 family
YMR305C	SCW10	1.86	0.00823	Soluble Cell Wall protein	Cell wall protein with similarity to glucanases; may play a role in conjugation during mating based on mutant phenotype and its regulation by Ste12p; SWC10 has a paralog, SCW4, that arose from the whole genome duplication
YNL149C	PGA2	1.86	0.01	Processing of Gas1p and ALP	Essential protein required for maturation of Gas1p and Pho8p; involved in protein trafficking; GFP-fusion protein localizes to the ER and YFP-fusion protein to the nuclear envelope-ER network; null mutants have a cell separation defect
YOL140W	ARG8	1.86	0.05	ARGinine requiring	Acetylornithine aminotransferase; catalyzes the fourth step in the biosynthesis of the arginine precursor ornithine
YBR034C	HMT1	1.85	0.00373	HnRNP MethylTransferase	Nuclear SAM-dependent mono- and asymmetric methyltransferase; modifies hnRNPs, including Npl3p and Hrp1p, affecting their activity and nuclear export; methylates U1 snRNP protein Snp1p, ribosomal protein Rps2p, and histones H3 and H4; interacts genetically with genes encoding components of Rpd3(L) and this interaction is important for Rpd3 recruitment to the subtelomeric region
YBR256C	RIB5	1.83	0.01	RIBoflavin biosynthesis	Riboflavin synthase; catalyzes the last step of the riboflavin biosynthesis pathway
YDR531W	CAB1	1.83	0.04	Coenzyme A Biosynthesis	Pantothenate kinase, ATP:D-pantothenate 4'-phosphotransferase; catalyzes the first committed step in the universal biosynthetic pathway for synthesis of coenzyme A (CoA); transcriptionally regulated by Upc2p via a sterol response element
YIL074C	SER33	1.83	0.03	SERine requiring	3-phosphoglycerate dehydrogenase and alpha-ketoglutarate reductase; 3PG dehydrogenase that catalyzes the first step in serine and glycine biosynthesis; also functions as an alpha-ketoglutarate reductase, converting alpha-ketoglutarate to D-2-hydroxyglutarate (D-2HG); localizes to the cytoplasm; SER33 has a paralog, SER3, that arose from the whole genome duplication
YBL043W	ECM13	1.82	0.00581	ExtraCellular Mutant	Non-essential protein of unknown function; induced by treatment with 8-methoxypsoralen and UVA irradiation; ECM13 has a paralog, YJR115W, that arose from the whole genome duplication
YML126C	ERG13	1.82	0.04	ERGosterol biosynthesis	3-hydroxy-3-methylglutaryl-CoA (HMG-CoA) synthase; catalyzes the formation of HMG-CoA from acetyl-CoA and acetoacetyl-CoA; involved in the second step in mevalonate biosynthesis
YLR267W	BOP2	1.81	0.04	Bypass Of Pam1	Protein of unknown function
YMR308C	PSE1	1.81	0.03	Protein Secretion Enhancer	Karyopherin/importin that interacts with the nuclear pore complex; acts as the nuclear import receptor for specific proteins, including Pdr1p, Yap1p, Ste12p, and Aft1p
YOR062C	YOR062C	1.79	0.01		Protein of unknown function; similar to Reg1p; expression regulated by glucose and Rgt1p; GFP-fusion protein is induced in response to the DNA-damaging agent MMS; YOR062C has a paralog, YKR075C, that arose from the whole genome duplication
YOL002C	IZH2	1.78	0.04	Implicated in Zinc Homeostasis	Plasma membrane receptor for plant antifungal osmotin; involved in zinc ion homeostasis, apoptosis; negatively regulates ZRT1 and other functionally divergent genes through CCCTC promoter motif (IzRE); modulates FET3 activity in iron-independent manner; affects gene expression by influencing balance of competition between Msn2p/Msn4p and Nrg1p/Nrg2p for binding to IzRE; transcription regulated by…
YMR309C	NIP1	1.77	0.04	Nuclear ImPort	eIF3c subunit of the eukaryotic translation initiation factor 3 (eIF3); involved in the assembly of preinitiation complex and start codon selection; eIF3 is also involved in programmed stop codon readthrough
YOR246C	ENV9	1.72	0.03	late ENdosome and Vacuole interface function	Protein proposed to be involved in vacuolar functions; mutant shows defect in CPY processing and defects in vacuolar morphology; has similarity to oxidoreductases, found in lipid particles; required for replication of Brome mosaic virus in S. cerevisiae, a model system for studying replication of positive-strand RNA viruses in their natural hosts
YLR285W	NNT1	1.71	0.03	Nicotinamide N-methylTransferase	S-adenosylmethionine-dependent methyltransferase; novel N-terminal protein methyltransferase that trimethylates the N-terminal glycine residue (G2) and also dimethylates lysine (K3) on elongation factor eEF1A (Tef1p/Tef2p); has a role in rDNA silencing and in lifespan determination
YBR068C	BAP2	1.68	0.03	Branched-chain Amino acid Permease	High-affinity leucine permease; functions as a branched-chain amino acid permease involved in uptake of leucine, isoleucine and valine; contains 12 predicted transmembrane domains; BAP2 has a paralog, BAP3, that arose from the whole genome duplication
YLR432W	IMD3	1.67	0.05	IMP Dehydrogenase	Inosine monophosphate dehydrogenase; catalyzes the rate-limiting step in the de novo synthesis of GTP; member of a four-gene family in S. cerevisiae, constitutively expressed; IMD3 has a paralog, IMD4, that arose from the whole genome duplication
YIL123W	SIM1	1.65	0.04	Start Independent of Mitosis	Protein of the SUN family (Sim1p, Uth1p, Nca3p, Sun4p); may participate in DNA replication; promoter contains SCB regulation box at -300 bp indicating that expression may be cell cycle-regulated; SIM1 has a paralog, SUN4, that arose from the whole genome duplication
YLL012W	YEH1	1.65	0.05	Yeast steryl Ester Hydrolase	Steryl ester hydrolase; one of three gene products (Yeh1p, Yeh2p, Tgl1p) responsible for steryl ester hydrolase activity and involved in sterol homeostasis; localized to lipid particle membranes; YEH1 has a paralog, YEH2, that arose from the whole genome duplication
YOR346W	REV1	1.64	0.05	REVersionless	Deoxycytidyl transferase; involved in repair of abasic sites and adducted guanines in damaged DNA by translesion synthesis (TLS); forms a complex with the subunits of DNA polymerase zeta, Rev3p and Rev7p; relocalizes from nucleus to cytoplasm upon DNA replication stress
YDR372C	VPS74	1.61	0.04	Vacuolar Protein Sorting	Golgi phosphatidylinositol-4-kinase effector and PtdIns4P sensor; interacts with the cytosolic domains of cis and medial glycosyltransferases, and in the PtdIns4P-bound state mediates the targeting of these enzymes to the Golgi; interacts with the catalytic domain of Sac1p, the major cellular PtdIns4P phosphatase, to direct dephosphosphorylation of the Golgi pool of PtdIns4P; tetramerization requ…
YKL163W	PIR3	-3.3	0.02	Protein containing Internal Repeats	O-glycosylated covalently-bound cell wall protein; required for cell wall stability; expression is cell cycle regulated, peaking in M/G1 and also subject to regulation by the cell integrity pathway; coding sequence contains length polymorphisms in different strains; PIR3 has a paralog, HSP150, that arose from the whole genome duplication
YKL179C	COY1	-1.61	0.04	CASP Of Yeast	Golgi membrane protein with similarity to mammalian CASP; genetic interactions with GOS1 (encoding a Golgi snare protein) suggest a role in Golgi function
YOR305W	RRG7	-1.61	0.03	Required for Respiratory Growth	Protein of unknown function; green fluorescent protein (GFP)-fusion protein localizes to the mitochondrion; deletion confers sensitivity to 4-(N-(S-glutathionylacetyl)amino) phenylarsenoxide (GSAO); YOR305W is not an essential gene
YLL026W	HSP104	-1.64	0.05	Heat Shock Protein	Disaggregase; heat shock protein that cooperates with Ydj1p (Hsp40) and Ssa1p (Hsp70) to refold and reactivate previously denatured, aggregated proteins; responsive to stresses including: heat, ethanol, and sodium arsenite; involved in [PSI+] propagation; protein becomes more abundant and forms cytoplasmic foci in response to DNA replication stress; potentiated Hsp104p variants decrease TDP-43 pr…
YLR364W	GRX8	-1.64	0.03	GlutaRedoXin	Glutaredoxin that employs a dithiol mechanism of catalysis; monomeric; activity is low and null mutation does not affect sensitivity to oxidative stress; GFP-fusion protein localizes to the cytoplasm; expression strongly induced by arsenic
YBR177C	EHT1	-1.66	0.04	Ethanol Hexanoyl Transferase	Acyl-coenzymeA:ethanol O-acyltransferase; plays a minor role in medium-chain fatty acid ethyl ester biosynthesis; possesses short-chain esterase activity; localizes to lipid particles and the mitochondrial outer membrane; EHT1 has a paralog, EEB1, that arose from the whole genome duplication
YDR493W	MZM1	-1.66	0.05	Mitochondrial Zinc Maintenance	Protein required for assembly of the cytochrome bc(1) complex; acts as a chaperone for Rip1p and facilitates its insertion into the complex at a late stage of assembly; localized to the mitochondrial matrix; null mutant exhibits a respiratory growth defect and reduced mitochondrial zinc levels, which is characteristic of mutations affecting bc(1) complex assembly; member of the LYR protein family…
YKR088C	TVP38	-1.67	0.04	Tlg2-Vesicle Protein	Integral membrane protein; localized to late Golgi vesicles along with the v-SNARE Tlg2p; required for asymmetric localization of Kar9p during mitosis; GFP-fusion protein localizes to the cytoplasm in a punctate pattern
YOR020C	HSP10	-1.67	0.05	Heat Shock Protein	Mitochondrial matrix co-chaperonin; inhibits the ATPase activity of Hsp60p, a mitochondrial chaperonin; involved in protein folding and sorting in the mitochondria; 10 kD heat shock protein with similarity to E. coli groES
YGR021W	DPC29	-1.68	0.04	Delta-Psi dependent mitochondrial import and Cleavage protein of ~29 kDa	Putative protein of unknown function; the authentic, non-tagged protein is detected in highly purified mitochondria in high-throughput studies
YKL002W	DID4	-1.7	0.03	Doa4-Independent Degradation	Class E Vps protein of the ESCRT-III complex; required for sorting of integral membrane proteins into lumenal vesicles of multivesicular bodies, and for delivery of newly synthesized vacuolar enzymes to the vacuole, involved in endocytosis
YLL018C-A	COX19	-1.72	0.02	Cytochrome c OXidase	Protein required for cytochrome c oxidase assembly; located in the cytosol and mitochondrial intermembrane space; putative copper metallochaperone that delivers copper to cytochrome c oxidase; contains twin cysteine-x9-cysteine motifs
YGR250C	RIE1	-1.73	0.02	Restoration of Impaired growths of ERMES-lacking cells	Putative RNA binding protein; localizes to stress granules induced by glucose deprivation; interacts with Rbg1p in a two-hybrid assay; protein abundance increases in response to DNA replication stress
YJR073C	OPI3	-1.73	0.04	OverProducer of Inositol	Methylene-fatty-acyl-phospholipid synthase; catalyzes the last two steps in phosphatidylcholine biosynthesis; also known as phospholipid methyltransferase
YKL138C-A	HSK3	-1.73	0.04	Helper of ASK1	Essential subunit of the Dam1 complex (aka DASH complex); complex couples kinetochores to the force produced by MT depolymerization thereby aiding in chromosome segregation; is transferred to the kinetochore prior to mitosis
YBR140C_2	IRA1	-1.75	0.03	Inhibitory Regulator of the RAS-cAMP pathway	GTPase-activating protein; negatively regulates RAS by converting it from GTP- to the GDP-bound inactive form, required for reducing cAMP levels under nutrient limiting conditions, mediates membrane association of adenylate cyclase; mutations cause catalase T deficiency, defective glycogen synthesis and defective trehalose accumulation; IRA1 has a paralog, IRA2, that arose from the whole genome d…
YER103W	SSA4	-1.75	0.02	Stress-Seventy subfamily A	Heat shock protein that is highly induced upon stress; plays a role in SRP-dependent cotranslational protein-membrane targeting and translocation; member of the HSP70 family; cytoplasmic protein that concentrates in nuclei upon starvation; SSA4 has a paralog, SSA3, that arose from the whole genome duplication
YHR136C	SPL2	-1.75	0.05	Suppressor of PLc1 deletion	Protein with similarity to cyclin-dependent kinase inhibitors; downregulates low-affinity phosphate transport during phosphate limitation by targeting Pho87p to the vacuole; upstream region harbors putative hypoxia response element (HRE) cluster; overproduction suppresses a plc1 null mutation; promoter shows an increase in Snf2p occupancy after heat shock; GFP-fusion protein localizes to the cyto…
YKL157W	APE2	-1.75	0.05	AminoPEptidase	Aminopeptidase yscII; may have a role in obtaining leucine from dipeptide substrates; APE2 has a paralog, AAP1, that arose from the whole genome duplication
YNL122C	YNL122C	-1.76	0.04		Mitochondrial ribosomal protein of the large subunit; homologous to bacterial L35 and human MRPL35 ribosomal proteins
YKL182W	FAS1	-1.77	0.02	Fatty Acid Synthetase	Beta subunit of fatty acid synthetase; complex catalyzes the synthesis of long-chain saturated fatty acids; contains acetyltransacylase, dehydratase, enoyl reductase, malonyl transacylase, and palmitoyl transacylase activities
YKR017C	HEL1	-1.78	0.05	Histone E3 Ligase	RING finger ubiquitin ligase (E3); involved in ubiquitination and degradation of excess histones; interacts with Ubc4p and Rad53p; null mutant sensitive to hydroxyurea (HU)
YMR090W	YMR090W	-1.79	0.01		Putative protein of unknown function; similar to DTDP-glucose 4,6-dehydratases; GFP-fusion protein localizes to the cytoplasm; up-regulated in response to the fungicide mancozeb; not essential for viability
YKL060C	FBA1	-1.8	0.02	Fructose-1,6-Bisphosphate Aldolase	Fructose 1,6-bisphosphate aldolase; required for glycolysis and gluconeogenesis; catalyzes conversion of fructose 1,6 bisphosphate to glyceraldehyde-3-P and dihydroxyacetone-P; locates to mitochondrial outer surface upon oxidative stress; N-terminally propionylated in vivo
YBR101C	FES1	-1.81	0.02	Factor Exchange for Ssa1p	Hsp70 (Ssa1p) nucleotide exchange factor; required for the release of misfolded proteins from the Hsp70 system to the Ub-proteasome machinery for destruction; cytosolic homolog of Sil1p, which is the nucleotide exchange factor for BiP (Kar2p) in the endoplasmic reticulum; protein abundance increases in response to DNA replication stress
YEL070W	DSF1	-1.86	0.02	Deletion Suppressor of mptFive/pufFive mutation	Mannitol dehydrogenase; deletion suppresses mutation of mpt5; DSF1 has a paralog, MAN2, that arose from a segmental duplication
YKL204W	EAP1	-1.86	0.01	EIF4E-Associated Protein	eIF4E-associated protein, competes with eIF4G for binding to eIF4E; accelerates mRNA degradation by promoting decapping, facilitated by interaction with eIF4E; essential for Puf5p mediated repression; associates with Puf5p and Dhh1p; inhibits cap-dependent translation; functions independently of eIF4E to maintain genetic stability; plays a role in cell growth, implicated in the TOR signaling casc…
YKL038W	RGT1	-1.87	0.03	Restores Glucose Transport	Glucose-responsive transcription factor; regulates expression of several glucose transporter (HXT) genes in response to glucose; binds to promoters and acts both as a transcriptional activator and repressor; recruits Tup1p/Cyc8p to target gene promoters; RGT1 has a paralog, EDS1, that arose from the whole genome duplication
YML131W	YML131W	-1.87	0.01		Protein of unknown function; similar to medium chain dehydrogenase/reductases; expression induced by stresses including osmotic shock, DNA damaging agents, and other chemicals; GFP-fusion protein localizes to the cytoplasm; protein abundance increases in response to DNA replication stress
YGR234W	YHB1	-1.89	0.03	Yeast flavoHemogloBin	Nitric oxide oxidoreductase; flavohemoglobin that plays role in oxidative and nitrosative stress responses; protects against nitration of cellular targets and against cell growth inhibition under aerobic or anaerobic conditions; yeast flavohemoglobin Yhb1p and human homolog neuroglobin NGB protect cells against alpha-synuclein cytotoxicity and aggregate formation; protein increases in abundance, …
YKL164C	PIR1	-1.89	0.02	Protein containing Internal Repeats	O-glycosylated protein required for cell wall stability; attached to the cell wall via beta-1,3-glucan; mediates mitochondrial translocation of Apn1p; expression regulated by the cell integrity pathway and by Swi5p during the cell cycle; PIR1 has a paralog, YJL160C, that arose from the whole genome duplication
YPL014W	CIP1	-1.9	0.00328	Cdk1 Interacting Protein	Cyclin-dependent kinase inhibitor; interacts with and inhibits the Cdc28p/Cln2p, G1/S phase cyclin-dependent kinase complex but not S-phase, or M-phase complexes; overexpression blocks cells in G1 phase and stabilizes the Cdc28p inhibitor Sic1p, while disruption accelerates the G1/S phase transition; phosphorylated during S phase in a Cdc28p-dependent manner; green fluorescent protein (GFP)-fusio…
YKL162C	YKL162C	-1.91	0.05		Putative protein of unknown function; green fluorescent protein (GFP)-fusion protein localizes to the mitochondrion
YKR035W-A	DID2	-1.91	0.02	Doa4-Independent Degradation	Class E protein of the vacuolar protein-sorting (Vps) pathway; binds Vps4p and directs it to dissociate ESCRT-III complexes; forms a functional and physical complex with Ist1p; human ortholog may be altered in breast tumors
YKL159C	RCN1	-1.93	0.00106	Regulator of CalciNeurin	Protein involved in calcineurin regulation during calcium signaling; has similarity to H. sapiens DSCR1 which is found in the Down Syndrome candidate region
YKL035W	UGP1	-1.94	0.02	UDP-glucose pyrophosphorylase	UDP-glucose pyrophosphorylase (UGPase); catalyses the reversible formation of UDP-Glc from glucose 1-phosphate and UTP, involved in a wide variety of metabolic pathways, expression modulated by Pho85p through Pho4p; involved in PKA-mediated oxidative stress resistance and long-term survival in stationary phase; UGP1 has a paralog, YHL012W, that arose from the whole genome duplication
YKR052C	MRS4	-1.96	0.05	Mitochondrial RNA Splicing	Iron transporter of the mitochondrial carrier family; mediates Fe2+ transport across the inner mitochondrial membrane; active under low-iron conditions; may transport other cations; protein abundance increases in response to DNA replication stress; MRS4 has a paralog, MRS3, that arose from the whole genome duplication
YGR142W	BTN2	-1.98	0.01	BaTteN disease	v-SNARE binding protein; facilitates specific protein retrieval from a late endosome to the Golgi; modulates arginine uptake, possible role in mediating pH homeostasis between the vacuole and plasma membrane H(+)-ATPase; contributes to prion curing; preferentially expressed after severe ethanol stress
YKR065C	PAM17	-1.99	0.03	Presequence translocase-Associated Motor	Constituent of the TIM23 complex; proposed alternatively to be a component of the import motor (PAM complex) or to interact with and modulate the core TIM23 (Translocase of the Inner mitochondrial Membrane) complex; protein abundance increases in response to DNA replication stress
YER061C	CEM1	-2.01	0.00118	Condensing Enzyme with Mitochondrial function	Mitochondrial beta-keto-acyl synthase; possible role in fatty acid synthesis; required for mitochondrial respiration; human homolog OXSM can complement yeast cem1 null mutant
YDR258C	HSP78	-2.02	0.00185	Heat Shock Protein	Oligomeric mitochondrial matrix chaperone; cooperates with Ssc1p in mitochondrial thermotolerance after heat shock; able to prevent the aggregation of misfolded proteins as well as resolubilize protein aggregates
YKL067W	YNK1	-2.02	0.04	Yeast Nucleoside diphosphate Kinase	Nucleoside diphosphate kinase; catalyzes the transfer of gamma phosphates from nucleoside triphosphates, usually ATP, to nucleoside diphosphates by a mechanism that involves formation of an autophosphorylated enzyme intermediate; protein abundance increases in response to DNA replication stress
YKL194C	MST1	-2.04	0.05	Mitochondrial aminoacyl-tRNA Synthetase, Threonine	Mitochondrial threonyl-tRNA synthetase; aminoacylates both the canonical threonine tRNA tT(UGU)Q1 and the unusual threonine tRNA tT(UAG)Q2 in vitro; lacks a typical editing domain, but has pre-transfer editing activity stimulated by the unusual tRNA-Thr
YKL141W	SDH3	-2.05	0.04	Succinate DeHydrogenase	Subunit of succinate dehydrogenase and of TIM22 translocase; functions as cytochrome b subunit of succinate dehydrogenase, which couples oxidation of succinate to transfer of electrons to ubiquinone as part of the TCA cycle and the mitochondrial respiratory chain; also required for mitochondrial inner membrane protein import as part of the TIM22 complex; SDH3 has a paralog, SHH3, that arose from …
YKL218C	SRY1	-2.05	0.01	Serine Racemase of Yeast	3-hydroxyaspartate dehydratase; deaminates L-threo-3-hydroxyaspartate to form oxaloacetate and ammonia; required in the presence of hydroxyaspartate; highly similar to mouse serine racemase (Srr) but has no serine racemase activity
YKL137W	CMC1	-2.08	0.03	Cx9C Mitochondrial protein necessary for full assembly of Cytochrome c oxidase	Copper-binding protein of the mitochondrial intermembrane space; evolutionarily conserved; may be involved in delivering copper from the matrix to the cytochrome c oxidase complex; contains a twin CX9C motif
YKL051W	SFK1	-2.11	0.04	Suppressor of Four Kinase	Plasma membrane protein that may act to generate normal levels of PI4P; may act together with or upstream of Stt4p; at least partially mediates proper localization of Stt4p to the plasma membrane
YKL195W	MIA40	-2.14	0.02	Mitochondrial intermembrane space Import and Assembly	Import and assembly protein in mitochondrial intermembrane space; component of MIA pathway which mediates import and oxidative folding of substrates including small proteins containing twin cysteine motifs; acts in concert with Erv1p, which oxidizes the cysteine residues of Mia40p to comprise a disulfide relay system that catalyzes import; also mediates folding of Atp23p via a chaperone-like acti…
YIL070C	MAM33	-2.16	0.01	Mitochondrial Acidic Matrix protein	Specific translational activator for the mitochondrial COX1 mRNA; acidic protein of the mitochondrial matrix; related to the human complement receptor gC1q-R
YKL109W	HAP4	-2.16	0.01	Heme Activator Protein	Transcription factor; subunit of the heme-activated, glucose-repressed Hap2p/3p/4p/5p CCAAT-binding complex, a transcriptional activator and global regulator of respiratory gene expression; provides the principal activation function of the complex; involved in diauxic shift
YKL156W	RPS27A	-2.18	0.000366	Ribosomal Protein of the Small subunit	Protein component of the small (40S) ribosomal subunit; homologous to mammalian ribosomal protein S27, no bacterial homolog; RPS27A has a paralog, RPS27B, that arose from the whole genome duplication; protein abundance increases in response to DNA replication stress
YKL155C	RSM22	-2.21	0.03	Ribosomal Small subunit of Mitochondria	Mitochondrial ribosomal protein of the small subunit; also predicted to be an S-adenosylmethionine-dependent RNA methyltransferase
YKL003C	MRP17	-2.22	0.01	Mitochondrial Ribosomal Protein	Mitochondrial ribosomal protein of the small subunit; MRP17 exhibits genetic interactions with PET122, encoding a COX3-specific translational activator
YKR058W	GLG1	-2.28	0.02	Glycogenin-Like Gene	Glycogenin glucosyltransferase; self-glucosylating initiator of glycogen synthesis, also glucosylates n-dodecyl-beta-D-maltoside; SWAT-GFP and mCherry fusion proteins localize to the cell periphery and vacuole respectively; similar to mammalian glycogenin; GLG1 has a paralog, GLG2, that arose from the whole genome duplication
YKR093W	PTR2	-2.32	0.00231	Peptide TRansport	Integral membrane peptide transporter; mediates transport of di- and tri-peptides; conserved protein that contains 12 transmembrane domains; PTR2 expression is regulated by the N-end rule pathway via repression by Cup9p
YKR006C	MRPL13	-2.33	0.01	Mitochondrial Ribosomal Protein, Large subunit	Mitochondrial ribosomal protein of the large subunit; not essential for mitochondrial translation
YKL087C	CYT2	-2.34	0.02	CYTochrome-c1-heme-lyase	Cytochrome c1 heme lyase; involved in maturation of cytochrome c1, which is a subunit of the mitochondrial ubiquinol-cytochrome-c reductase; links heme covalently to apocytochrome c1; human homolog HCCS can complement yeast cyt2 null mutant
YKL170W	MRPL38	-2.38	0.01	Mitochondrial Ribosomal Protein, Large subunit	Mitochondrial ribosomal protein of the large subunit; appears as two protein spots (YmL34 and YmL38) on two-dimensional SDS gels; protein abundance increases in response to DNA replication stress
YKL086W	SRX1	-2.39	0.00323	SulfiRedoXin	Sulfiredoxin; contributes to oxidative stress resistance by reducing cysteine-sulfinic acid groups in the peroxiredoxin Tsa1p, which is formed upon exposure to oxidants; conserved in higher eukaryotes; protein abundance increases in response to DNA replication stress
YKL167C	MRP49	-2.39	0.01	Mitochondrial Ribosomal Protein	Mitochondrial ribosomal protein of the large subunit; not essential for mitochondrial translation
YKL005C	BYE1	-2.44	0.0092	BYpass of ESS1	Negative regulator of transcription elongation; contains a TFIIS-like domain that associates with chromatin and a PHD domain that interacts with H3K4me3; multicopy suppressor of temperature-sensitive ess1 mutations, binds RNA polymerase II large subunit
YKL103C	APE1	-2.45	0.000913	AminoPeptidase	Vacuolar aminopeptidase yscI; zinc metalloproteinase that belongs to the peptidase family M18; often used as a marker protein in studies of autophagy and cytosol to vacuole targeting (CVT) pathway; protein increases in abundance and relative distribution to cytoplasmic foci increases upon DNA replication stress
YKR085C	MRPL20	-2.45	0.02	Mitochondrial Ribosomal Protein, Large subunit	Mitochondrial ribosomal protein of the large subunit
YKL138C	MRPL31	-2.57	0.00823	Mitochondrial Ribosomal Protein, Large subunit	Mitochondrial ribosomal protein of the large subunit
YKL053C-A	MDM35	-2.67	0.00581	Mitochondrial Distribution and Morphology	Mitochondrial intermembrane space protein; forms complex with Ups2p that transfers phosphatidylserine from outer membrane to inner membrane for phosphatidylethanolamine synthesis; mutation affects mitochondrial distribution and morphology; contains twin cysteine-x9-cysteine motifs; protein abundance increases in response to DNA replication stress
YKR072C	SIS2	-3.22	0.000485	SIt4 Suppressor	Negative regulatory subunit of protein phosphatase 1 (Ppz1p); involved in coenzyme A biosynthesis; subunit of phosphopantothenoylcysteine decarboxylase (PPCDC: Cab3p, Sis2p, Vhs3p) complex and the CoA-Synthesizing Protein Complex (CoA-SPC: Cab2p, Cab3p, Cab4p, Cab5p, Sis2p and Vhs3p); SIS2 has a paralog, VHS3, that arose from the whole genome duplication
YKL026C	GPX1	-3.29	0.000913	Glutathione PeroXidase	Phospholipid hydroperoxide glutathione peroxidase; induced by glucose starvation that protects cells from phospholipid hydroperoxides and nonphospholipid peroxides during oxidative stress; GPX1 has a paralog, HYR1, that arose from the whole genome duplication

## Sheet: Spo GO process
GO terms of upregulated genes in Spo[L] cells
Gene Ontology term	Cluster frequency	Genome frequency	Fold enrichment	Corrected P-value	Genes annotated to the term
alpha-amino acid biosynthetic process	24 of 182 genes, 13.2%	123 of 7166 genes, 1.7%	7.76471	1.94e-12	ASN1	ORT1	HIS7	ILV5	ARG3	MET17	BAT1	ARG8	MET14	ILV1	ARO9	HOM3	ARG1	HIS1	LYS12	ACO2	LYS9	HIS6	HIS5	ARG5	6	YPL273W	MET16	SER33	IRC7
alpha-amino acid metabolic process	29 of 182 genes, 15.9%	182 of 7166 genes, 2.5%	6.36	5.74e-13	ASN1	ORT1	ADE4	HIS7	ILV5	CHA1	ARG3	MET17	BAT1	ARG8	MET14	ILV1	ARO9	HOM3	ARG1	HIS1	LYS12	ACO2	LYS9	URA7	HIS6	HIS5	ARG5	6	YPL273W	MET16	IRC7	SER33	AAT1	SAM2
arginine biosynthetic process	5 of 182 genes, 2.7%	11 of 7166 genes, 0.2%	13.5	0.00289	ORT1	ARG5	6	ARG1	ARG3	ARG8
aspartate family amino acid biosynthetic process	12 of 182 genes, 6.6%	55 of 7166 genes, 0.8%	8.25	6.01e-06	ASN1	MET14	HOM3	ARO9	LYS12	ACO2	LYS9	YPL273W	MET16	IRC7	MET17	BAT1
aspartate family amino acid metabolic process	16 of 182 genes, 8.8%	70 of 7166 genes, 1.0%	8.8	8.23e-09	ASN1	CHA1	MET17	BAT1	MET14	ILV1	ARO9	HOM3	LYS12	ACO2	LYS9	YPL273W	IRC7	MET16	AAT1	SAM2
carboxylic acid biosynthetic process	29 of 182 genes, 15.9%	225 of 7166 genes, 3.1%	5.12903	1.72e-10	ASN1	ORT1	ALD5	HIS7	HMT1	ILV5	ARG3	MET17	BAT1	ARG8	MET14	ILV1	ARO9	HOM3	ARG1	HIS1	LYS12	ACO2	LYS9	ELO3	PHS1	HIS6	HIS5	ARG5	6	YPL273W	PAN5	MET16	IRC7	SER33
carboxylic acid metabolic process	38 of 182 genes, 20.9%	425 of 7166 genes, 5.9%	3.54237	2.92e-09	ASN1	WRS1	ALD5	HIS7	ILV5	HMT1	CHA1	MET17	ILV1	ARO9	LYS12	ACO2	MAE1	LYS9	PHS1	HIS5	ARG5	6	MET16	IRC7	SER33	SAM2	ORT1	ADE4	YOR388C	ARG3	BAT1	ARG8	IZH2	MET14	HOM3	ARG1	HIS1	URA7	ELO3	HIS6	YPL273W	PAN5	AAT1
cellular amino acid biosynthetic process	24 of 182 genes, 13.2%	131 of 7166 genes, 1.8%	7.33333	8.65e-12	ASN1	ORT1	HIS7	ILV5	ARG3	MET17	BAT1	ARG8	MET14	ILV1	ARO9	HOM3	ARG1	HIS1	LYS12	ACO2	LYS9	HIS6	HIS5	ARG5	6	YPL273W	MET16	SER33	IRC7
cellular amino acid metabolic process	31 of 182 genes, 17.0%	250 of 7166 genes, 3.5%	4.85714	6.81e-11	ASN1	WRS1	ORT1	ADE4	HIS7	ILV5	CHA1	ARG3	MET17	BAT1	ARG8	MET14	ILV1	ARO9	HOM3	ARG1	HIS1	LYS12	ACO2	LYS9	MAE1	URA7	HIS6	HIS5	ARG5	6	YPL273W	MET16	IRC7	SER33	AAT1	SAM2
cellular aromatic compound metabolic process	92 of 182 genes, 50.5%	2126 of 7166 genes, 29.7%	1.70034	1.27e-06	WRS1	MTR4	UTP18	CGR1	HIS7	HMT1	RPA49	HAM1	RPA135	YGL039W	RPA12	RPC31	NOP12	NOP9	BUD21	HIS5	ARG5	6	REX4	RPC11	RPC82	AIR1	BMS1	NOP6	UTP13	RRP8	TSR1	NSA1	NOG1	DRS1	RRP12	TSR2	PRP43	SNU13	PWP1	RRS1	PUS7	PRS5	RPC19	IMP4	RPF2	URA7	RPC25	YPL273W	DIP2
cellular component biogenesis	71 of 182 genes, 39.0%	1306 of 7166 genes, 18.2%	2.14286	1.53e-08	RSA4	MTR4	UTP18	CGR1	SQT1	RPA49	RPA135	RPA12	NOP12	NOP9	SYO1	BUD21	REX4	BMS1	NOP6	UTP13	RRP8	TSR1	NSA1	NOG1	DRS1	RRP12	TSR2	PRP43	SNU13	NIP1	PWP1	RRS1	NEW1	PUS7	RPC19	IMP4	ARX1	RPF2	ANP1	DIP2	NHP2	BUD22	ESF2	RPO26	UTP15	ALB1	RPS28B	NOP4	DBP8
cellular metabolic process	144 of 182 genes, 79.1%	4094 of 7166 genes, 57.1%	1.38529	1.58e-07	WRS1	CYB5	MTR4	ERG11	UTP18	CGR1	PSE1	HMT1	CHA1	MET17	DYS1	YGL039W	RPA12	ACO2	NOP9	ARG5	6	REX4	RPC11	MET16	RPC82	BMS1	SAM2	NOP6	UTP13	ORT1	TSR1	TSR2	PWP1	RBG1	MET14	PUS7	PRS5	ANB1	VPS74	URA7	ELO3	RPC25	YPL273W	DIP2	NHP2	BUD22	UTP15	RPS28B	IRC7
cellular nitrogen compound metabolic process	100 of 182 genes, 54.9%	2800 of 7166 genes, 39.1%	1.40409	0.00582	ASN1	WRS1	MTR4	UTP18	CGR1	HIS7	HMT1	RPA49	HAM1	RPA135	RPA12	RPC31	NOP12	NOP9	BUD21	HIS5	ARG5	6	REX4	RPC11	RPC82	AIR1	BMS1	NOP6	UTP13	RRP8	TSR1	NSA1	NOG1	DRS1	RRP12	TSR2	PRP43	SNU13	NIP1	PWP1	RBG1	RRS1	NEW1	PUS7	PRS5	RPC19	ANB1	IMP4	RPF2
cellular process	156 of 182 genes, 85.7%	5192 of 7166 genes, 72.5%	1.18207	0.00890	RSA4	WRS1	CYB5	MTR4	SIM1	ERG11	UTP18	CGR1	SQT1	PSE1	HMT1	SFG1	CHA1	MET17	DYS1	YGL039W	RPA12	ACO2	NOP9	ARG5	6	REX4	RPC11	MET16	INA1	RPC82	BMS1	SAM2	NOP6	UTP13	ORT1	TSR1	TSR2	PWP1	RBG1	MET14	PUS7	PRS5	ANB1	VPS74	URA7	ELO3	RPC25	YPL273W	DIP2
cleavage involved in rRNA processing	15 of 182 genes, 8.2%	83 of 7166 genes, 1.2%	6.83333	1.26e-06	RRS1	MTR4	DIP2	UTP13	NHP2	TSR1	RCL1	RRP40	UTP18	ESF2	NOP9	BUD21	DBP8	LOC1	BMS1
endonucleolytic cleavage in 5'-ETS of tricistronic rRNA transcript (SSU-rRNA, 5.8S rRNA, LSU-rRNA)	9 of 182 genes, 4.9%	34 of 7166 genes, 0.5%	9.8	7.76e-05	DIP2	UTP13	RCL1	UTP18	ESF2	NOP9	LOC1	DBP8	BMS1
endonucleolytic cleavage in ITS1 to separate SSU-rRNA from 5.8S rRNA and LSU-rRNA from tricistronic rRNA transcript (SSU-rRNA, 5.8S rRNA, LSU-rRNA)	10 of 182 genes, 5.5%	47 of 7166 genes, 0.7%	7.85714	0.00014	RRS1	DIP2	UTP13	RCL1	UTP18	ESF2	NOP9	BUD21	DBP8	LOC1
endonucleolytic cleavage involved in rRNA processing	12 of 182 genes, 6.6%	60 of 7166 genes, 0.8%	8.25	1.71e-05	RRS1	DIP2	UTP13	TSR1	RCL1	UTP18	ESF2	NOP9	BUD21	DBP8	LOC1	BMS1
endonucleolytic cleavage of tricistronic rRNA transcript (SSU-rRNA, 5.8S rRNA, LSU-rRNA)	12 of 182 genes, 6.6%	60 of 7166 genes, 0.8%	8.25	1.71e-05	RPC31	RPC19	RPC34	RPB8	RPO26	RPA49	RPC25	RPA135	RPC11	RPC82	RPA12	RPA43
endonucleolytic cleavage to generate mature 5'-end of SSU-rRNA from (SSU-rRNA, 5.8S rRNA, LSU-rRNA)	10 of 182 genes, 5.5%	36 of 7166 genes, 0.5%	11	8.86e-06	DIP2	UTP13	RCL1	UTP18	ESF2	NOP9	BUD21	DBP8	LOC1	BMS1
heterocycle metabolic process	91 of 182 genes, 50.0%	2138 of 7166 genes, 29.8%	1.67785	4.35e-06	WRS1	MTR4	UTP18	CGR1	HIS7	HMT1	RPA49	HAM1	RPA135	RPA12	RPC31	NOP12	NOP9	BUD21	HIS5	ARG5	6	REX4	RPC11	RPC82	AIR1	BMS1	NOP6	UTP13	RRP8	TSR1	NSA1	NOG1	DRS1	RRP12	TSR2	PRP43	SNU13	PWP1	RRS1	PUS7	PRS5	RPC19	IMP4	RPF2	URA7	RPC25	YPL273W	DIP2	NHP2
maturation of 5.8S rRNA	15 of 182 genes, 8.2%	95 of 7166 genes, 1.3%	6.30769	8.79e-06	RRS1	MTR4	DIP2	UTP13	RCL1	RRP40	UTP18	ESF2	RPF2	SPB1	NOP9	PRP43	BUD21	DBP8	LOC1
maturation of 5.8S rRNA from tricistronic rRNA transcript (SSU-rRNA, 5.8S rRNA, LSU-rRNA)	15 of 182 genes, 8.2%	94 of 7166 genes, 1.3%	6.30769	7.56e-06	RRS1	MTR4	DIP2	UTP13	RCL1	RRP40	UTP18	ESF2	RPF2	SPB1	NOP9	PRP43	BUD21	DBP8	LOC1
maturation of LSU-rRNA	10 of 182 genes, 5.5%	60 of 7166 genes, 0.8%	6.875	0.00155	NHP2	IPI1	RPF2	NOP12	SPB1	PRP43	NOP4	SNU13	NIP7	NOP2
maturation of SSU-rRNA	25 of 182 genes, 13.7%	122 of 7166 genes, 1.7%	8.05882	1.42e-13	DIP2	UTP13	TSR1	RCL1	BUD22	UTP18	ESF2	RRP12	TSR2	PRP43	SLX9	SNU13	BFR2	UTP25	RRS1	RIO2	UTP15	NOP9	BUD21	RPS28B	DBP8	LOC1	UTP9	UTP4	BMS1
maturation of SSU-rRNA from tricistronic rRNA transcript (SSU-rRNA, 5.8S rRNA, LSU-rRNA)	23 of 182 genes, 12.6%	109 of 7166 genes, 1.5%	8.4	1.25e-12	MTR4	DIP2	NHP2	BUD22	UTP18	ESF2	CGR1	UTP15	NOP12	NOP9	NOP4	BUD21	RPS28B	REX4	RPC11	DBP8	LOC1	UTP9	RLI1	BMS1	NOP2	NOP6	UTP13	RRP8	TRM7	TSR1	NSA1	UTP21	RCL1	NOG1	RRP40	DRS1	TSR2	RRP12	SPB1	PRP43	SLX9	SNU13	NSR1	BFR2	EBP2	PWP1	UTP25	RRS1	RIO2
metabolic process	149 of 182 genes, 81.9%	4279 of 7166 genes, 59.7%	1.37186	5.17e-08	WRS1	CYB5	MTR4	SIM1	ERG11	UTP18	CGR1	PSE1	HMT1	CHA1	NRE1	MET17	DYS1	YGL039W	RPA12	ACO2	NOP9	ARG5	6	REX4	RPC11	MET16	RPC82	BMS1	SAM2	NOP6	UTP13	ORT1	TSR1	TSR2	PWP1	RBG1	MET14	PUS7	PRS5	ANB1	ARX1	VPS74	URA7	ELO3	RPC25	YPL273W	DIP2	NHP2	BUD22
methionine biosynthetic process	8 of 182 genes, 4.4%	38 of 7166 genes, 0.5%	8.8	0.00268	MET14	HOM3	ARO9	YPL273W	IRC7	MET16	BAT1	MET17
methionine metabolic process	9 of 182 genes, 4.9%	42 of 7166 genes, 0.6%	8.16667	0.00055	MET14	HOM3	ARO9	YPL273W	MET16	IRC7	BAT1	MET17	SAM2
ncRNA 5'-end processing	10 of 182 genes, 5.5%	46 of 7166 genes, 0.6%	9.16667	0.00011	DIP2	UTP13	RCL1	UTP18	ESF2	NOP9	BUD21	DBP8	LOC1	BMS1
ncRNA metabolic process	67 of 182 genes, 36.8%	590 of 7166 genes, 8.2%	4.4878	4.34e-25	WRS1	MTR4	UTP18	CGR1	RPA49	RPA135	RPA12	RPC31	NOP12	NOP9	BUD21	REX4	RPC11	RPC82	AIR1	BMS1	NOP6	UTP13	RRP8	TSR1	NSA1	NOG1	DRS1	RRP12	TSR2	PRP43	SNU13	PWP1	RRS1	RPC19	PUS7	IMP4	RPF2	RPC25	DIP2	NHP2	BUD22	ESF2	RPO26	UTP15	RPS28B	NOP4	LOC1	DBP8	RLI1
ncRNA processing	54 of 182 genes, 29.7%	476 of 7166 genes, 6.6%	4.5	3.12e-19	MTR4	DIP2	NHP2	BUD22	UTP18	ESF2	CGR1	UTP15	NOP12	NOP9	NOP4	BUD21	RPS28B	REX4	RPC11	DBP8	LOC1	UTP9	RLI1	BMS1	NOP2	NOP6	UTP13	RRP8	TRM7	TSR1	NSA1	UTP21	RCL1	NOG1	RRP40	DRS1	TSR2	RRP12	SPB1	PRP43	SLX9	SNU13	NSR1	BFR2	EBP2	PWP1	UTP25	RRS1	RIO2
ncRNA transcription	12 of 182 genes, 6.6%	59 of 7166 genes, 0.8%	8.25	1.40e-05	DIP2	UTP13	RCL1	UTP18	ESF2	NOP9	BUD21	DBP8	LOC1	BMS1
nitrogen compound metabolic process	133 of 182 genes, 73.1%	3695 of 7166 genes, 51.6%	1.41667	1.11e-06	WRS1	MTR4	UTP18	CGR1	PSE1	HMT1	CHA1	MET17	DYS1	RPA12	ACO2	NOP9	ARG5	6	REX4	RPC11	MET16	RPC82	BMS1	SAM2	NOP6	UTP13	ORT1	TSR1	TSR2	PWP1	RBG1	MET14	PUS7	PRS5	ANB1	ARX1	URA7	ELO3	RPC25	YPL273W	DIP2	NHP2	BUD22	UTP15	RPS28B	IRC7	LOC1	UTP9	RPA43
nuclear transport	17 of 182 genes, 9.3%	181 of 7166 genes, 2.5%	3.72	0.00209	SDA1	NOG1	PSE1	SLX9	HMT1	RNA1	RRS1	NEW1	RIO2	ARX1	GPN3	NOP9	SYO1	RPS28B	KAP123	LOC1	RLI1
nucleic acid metabolic process	74 of 182 genes, 40.7%	1781 of 7166 genes, 24.9%	1.63454	0.00105	WRS1	MTR4	UTP18	CGR1	HMT1	RPA49	RPA135	RPA12	RPC31	NOP12	NOP9	BUD21	ARG5	6	REX4	RPC11	RPC82	AIR1	BMS1	NOP6	UTP13	RRP8	TSR1	NSA1	NOG1	DRS1	RRP12	TSR2	PRP43	SNU13	PWP1	RRS1	PUS7	RPC19	IMP4	RPF2	RPC25	DIP2	NHP2	BUD22	ESF2	RPO26	UTP15	NOP4	RPS28B
nucleobase-containing compound metabolic process	85 of 182 genes, 46.7%	2043 of 7166 genes, 28.5%	1.6386	7.25e-05	WRS1	MTR4	UTP18	CGR1	HMT1	RPA49	HAM1	RPA135	RPA12	RPC31	NOP12	NOP9	BUD21	ARG5	6	REX4	RPC11	RPC82	AIR1	BMS1	NOP6	UTP13	RRP8	TSR1	NSA1	NOG1	DRS1	RRP12	TSR2	PRP43	SNU13	PWP1	RRS1	PUS7	PRS5	RPC19	IMP4	RPF2	URA7	RPC25	YPL273W	DIP2	NHP2	BUD22	ESF2
nucleobase-containing compound transport	19 of 182 genes, 10.4%	223 of 7166 genes, 3.1%	3.35	0.00233	SDA1	VRG4	CTP1	NOG1	PSE1	SLX9	HMT1	OAC1	RRS1	RNA1	NEW1	RIO2	ARX1	NOP9	RPS28B	AAC3	KAP123	LOC1	RLI1
nucleocytoplasmic transport	17 of 182 genes, 9.3%	181 of 7166 genes, 2.5%	3.72	0.00209	SDA1	NOG1	PSE1	SLX9	HMT1	RNA1	RRS1	NEW1	RIO2	ARX1	GPN3	NOP9	SYO1	RPS28B	KAP123	LOC1	RLI1
organic acid biosynthetic process	29 of 182 genes, 15.9%	225 of 7166 genes, 3.1%	5.12903	1.72e-10	ASN1	ORT1	ALD5	HIS7	HMT1	ILV5	ARG3	MET17	BAT1	ARG8	MET14	ILV1	ARO9	HOM3	ARG1	HIS1	LYS12	ACO2	LYS9	ELO3	PHS1	HIS6	HIS5	ARG5	6	YPL273W	PAN5	MET16	IRC7	SER33
organic acid metabolic process	38 of 182 genes, 20.9%	445 of 7166 genes, 6.2%	3.37097	1.19e-08	ASN1	WRS1	ALD5	HIS7	ILV5	HMT1	CHA1	MET17	ILV1	ARO9	LYS12	ACO2	MAE1	LYS9	PHS1	HIS5	ARG5	6	MET16	IRC7	SER33	SAM2	ORT1	ADE4	YOR388C	ARG3	BAT1	ARG8	IZH2	MET14	HOM3	ARG1	HIS1	URA7	ELO3	HIS6	YPL273W	PAN5	AAT1
organic cyclic compound metabolic process	98 of 182 genes, 53.8%	2195 of 7166 genes, 30.6%	1.75817	2.61e-08	WRS1	CYB5	MTR4	ERG11	ERG3	UTP18	CGR1	HIS7	HMT1	RPA49	HAM1	RPA135	RPA12	RPC31	YEH1	NOP12	NOP9	BUD21	HIS5	ARG5	6	REX4	RPC11	RPC82	AIR1	BMS1	NOP6	UTP13	RRP8	TSR1	NSA1	NOG1	DRS1	RRP12	TSR2	PRP43	SNU13	PWP1	RRS1	PUS7	PRS5	RPC19	IMP4	RPF2	URA7
organic substance metabolic process	146 of 182 genes, 80.2%	4044 of 7166 genes, 56.4%	1.42199	4.90e-09	WRS1	CYB5	MTR4	SIM1	ERG11	UTP18	CGR1	PSE1	HMT1	CHA1	MET17	DYS1	YGL039W	RPA12	ACO2	NOP9	ARG5	6	REX4	RPC11	MET16	RPC82	BMS1	SAM2	NOP6	UTP13	ORT1	TSR1	TSR2	PWP1	RBG1	MET14	PUS7	PRS5	ANB1	ARX1	VPS74	URA7	ELO3	RPC25	YPL273W	DIP2	NHP2	BUD22	SCW10
oxoacid metabolic process	38 of 182 genes, 20.9%	443 of 7166 genes, 6.2%	3.37097	1.04e-08	ASN1	WRS1	ALD5	HIS7	ILV5	HMT1	CHA1	MET17	ILV1	ARO9	LYS12	ACO2	MAE1	LYS9	PHS1	HIS5	ARG5	6	MET16	IRC7	SER33	SAM2	ORT1	ADE4	YOR388C	ARG3	BAT1	ARG8	IZH2	MET14	HOM3	ARG1	HIS1	URA7	ELO3	HIS6	YPL273W	PAN5	AAT1
primary metabolic process	140 of 182 genes, 76.9%	3876 of 7166 genes, 54.1%	1.42144	6.27e-08	WRS1	CYB5	MTR4	SIM1	ERG11	UTP18	CGR1	PSE1	HMT1	CHA1	MET17	DYS1	RPA12	ACO2	NOP9	ARG5	6	REX4	RPC11	MET16	RPC82	BMS1	SAM2	NOP6	UTP13	ORT1	TSR1	TSR2	PWP1	RBG1	MET14	PUS7	PRS5	ANB1	ARX1	VPS74	URA7	ELO3	RPC25	YPL273W	DIP2	NHP2	BUD22	SCW10	UTP15
ribonucleoprotein complex biogenesis	68 of 182 genes, 37.4%	590 of 7166 genes, 8.2%	4.56098	5.92e-26	RSA4	MTR4	UTP18	CGR1	SQT1	RPA49	RPA135	RPA12	NOP12	NOP9	SYO1	BUD21	REX4	BMS1	NOP6	UTP13	RRP8	TSR1	NSA1	NOG1	DRS1	RRP12	TSR2	PRP43	SNU13	NIP1	PWP1	RRS1	NEW1	RPC19	PUS7	IMP4	ARX1	RPF2	DIP2	NHP2	BUD22	ESF2	RPO26	UTP15	ALB1	RPS28B	NOP4	LOC1	DBP8
ribosomal large subunit biogenesis	25 of 182 genes, 13.7%	124 of 7166 genes, 1.7%	8.05882	2.14e-13	RSA4	SDA1	NHP2	RRP8	NSA1	NOG1	DRS1	SPB1	PRP43	SQT1	SNU13	EBP2	RRS1	IPI1	RPF2	NOP12	ALB1	SYO1	NOP4	NIP7	REX4	LOC1	PUF6	RLI1	NOP2
ribosomal small subunit biogenesis	30 of 182 genes, 16.5%	148 of 7166 genes, 2.1%	7.85714	1.44e-16	NOP6	DIP2	UTP13	TSR1	RCL1	UTP21	BUD22	UTP18	ESF2	RRP12	TSR2	PRP43	SLX9	SNU13	NSR1	BFR2	UTP25	RRS1	NEW1	RIO2	UTP15	IMP4	NOP9	BUD21	RPS28B	DBP8	LOC1	UTP9	UTP4	BMS1
ribosomal subunit export from nucleus	9 of 182 genes, 4.9%	53 of 7166 genes, 0.7%	7	0.00432	RRS1	SDA1	RNA1	NOG1	ARX1	NOP9	SLX9	LOC1	RLI1
ribosome biogenesis	67 of 182 genes, 36.8%	472 of 7166 genes, 6.6%	5.57576	3.80e-31	RSA4	MTR4	UTP18	CGR1	SQT1	RPA49	RPA135	RPA12	NOP12	NOP9	SYO1	BUD21	REX4	BMS1	NOP6	UTP13	RRP8	TSR1	NSA1	NOG1	DRS1	TSR2	RRP12	PRP43	SNU13	PWP1	RRS1	NEW1	RPC19	PUS7	IMP4	ARX1	RPF2	DIP2	NHP2	BUD22	ESF2	RPO26	UTP15	ALB1	RPS28B	NOP4	LOC1	DBP8	RLI1
ribosome localization	9 of 182 genes, 4.9%	54 of 7166 genes, 0.8%	6.125	0.00507	RRS1	SDA1	RNA1	NOG1	ARX1	NOP9	SLX9	LOC1	RLI1
RNA 5'-end processing	10 of 182 genes, 5.5%	47 of 7166 genes, 0.7%	7.85714	0.00014	DIP2	UTP13	RCL1	UTP18	ESF2	NOP9	BUD21	DBP8	LOC1	BMS1
RNA localization	17 of 182 genes, 9.3%	189 of 7166 genes, 2.6%	3.57692	0.00378	MTR4	SDA1	RRP40	NOG1	PSE1	SLX9	HMT1	RRS1	RNA1	NEW1	RIO2	ARX1	NOP9	RPS28B	KAP123	LOC1	RLI1
RNA metabolic process	73 of 182 genes, 40.1%	1506 of 7166 genes, 21.0%	1.90952	1.68e-06	WRS1	MTR4	UTP18	CGR1	HMT1	RPA49	RPA135	RPA12	RPC31	NOP12	NOP9	BUD21	ARG5	6	REX4	RPC11	RPC82	AIR1	BMS1	NOP6	UTP13	RRP8	TSR1	NSA1	NOG1	DRS1	RRP12	TSR2	PRP43	SNU13	PWP1	RRS1	PUS7	RPC19	IMP4	RPF2	RPC25	DIP2	NHP2	BUD22	ESF2	RPO26	UTP15	NOP4	RPS28B
RNA phosphodiester bond hydrolysis	17 of 182 genes, 9.3%	198 of 7166 genes, 2.8%	3.32143	0.00708	MTR4	DIP2	UTP13	NHP2	TSR1	RCL1	RRP40	UTP18	ESF2	RPA12	RRS1	NOP9	BUD21	RPC11	LOC1	DBP8	BMS1
RNA processing	54 of 182 genes, 29.7%	663 of 7166 genes, 9.3%	3.19355	1.27e-12	DIP2	UTP13	TSR1	RCL1	UTP18	ESF2	RRP12	TSR2	PRP43	SLX9	SNU13	BFR2	UTP25	RRS1	RIO2	UTP15	NOP9	BUD21	DBP8	LOC1	UTP9	UTP4	BMS1
rRNA 5'-end processing	10 of 182 genes, 5.5%	38 of 7166 genes, 0.5%	11	1.57e-05	RRS1	DIP2	UTP13	TSR1	RCL1	UTP18	ESF2	NOP9	BUD21	DBP8	LOC1	BMS1
rRNA metabolic process	56 of 182 genes, 30.8%	401 of 7166 genes, 5.6%	5.5	9.41e-25	MTR4	DIP2	NHP2	BUD22	UTP18	ESF2	CGR1	RPA49	RPA135	RPA12	UTP15	NOP12	NOP9	NOP4	BUD21	RPS28B	REX4	DBP8	LOC1	UTP9	RLI1	AIR1	RPA43	BMS1	NOP2	NOP6	UTP13	RRP8	TSR1	NSA1	UTP21	RCL1	NOG1	RRP40	DRS1	TSR2	RRP12	SPB1	PRP43	SLX9	SNU13	NSR1	BFR2	EBP2	PWP1
rRNA processing	51 of 182 genes, 28.0%	356 of 7166 genes, 5.0%	5.6	1.08e-22	MTR4	DIP2	NHP2	BUD22	UTP18	ESF2	CGR1	UTP15	NOP12	NOP9	NOP4	BUD21	RPS28B	REX4	DBP8	LOC1	UTP9	RLI1	BMS1	NOP2	NOP6	UTP13	RRP8	TSR1	NSA1	UTP21	RCL1	NOG1	RRP40	DRS1	TSR2	RRP12	PRP43	SPB1	SLX9	SNU13	NSR1	BFR2	EBP2	PWP1	UTP25	RRS1	RIO2	IPI1	PUS7
rRNA-containing ribonucleoprotein complex export from nucleus	10 of 182 genes, 5.5%	68 of 7166 genes, 0.9%	6.11111	0.00501	RRS1	SDA1	RNA1	NOG1	ARX1	NOP9	SLX9	RPS28B	LOC1	RLI1
small molecule biosynthetic process	41 of 182 genes, 22.5%	387 of 7166 genes, 5.4%	4.16667	9.94e-13	ASN1	ERG11	ERG3	ALD5	HIS7	ERG13	ILV5	IMD3	HMT1	HAM1	MET17	ILV1	ARO9	LYS12	ACO2	LYS9	PHS1	HIS5	ARG5	6	MET16	IRC7	SER33	ORT1	RIB5	RKI1	ERG1	ARG3	BAT1	BUD16	ARG8	ERG25	MET14	DUT1	HOM3	ARG1	HIS1	URA7	ELO3	HIS6	YPL273W	PAN5
small molecule metabolic process	52 of 182 genes, 28.6%	815 of 7166 genes, 11.4%	2.50877	8.01e-08	ASN1	WRS1	ERG11	ERG3	ALD5	HIS7	ERG13	ILV5	IMD3	HMT1	CHA1	HAM1	MET17	YGL039W	ILV1	ARO9	LYS12	ACO2	MAE1	LYS9	PHS1	HIS5	ARG5	6	MET16	IRC7	SER33	CAB1	SAM2	ORT1	ADE4	RKI1	RIB5	YOR388C	ERG1	ARG3	BAT1	BUD16	ARG8	IZH2	ERG25	MET14	DUT1	HOM3	PRS5
sulfur amino acid biosynthetic process	8 of 182 genes, 4.4%	41 of 7166 genes, 0.6%	7.33333	0.00490	MET14	HOM3	ARO9	YPL273W	IRC7	MET16	BAT1	MET17
sulfur amino acid metabolic process	9 of 182 genes, 4.9%	52 of 7166 genes, 0.7%	7	0.00366	MET14	HOM3	ARO9	YPL273W	MET16	IRC7	BAT1	MET17	SAM2
transcription by RNA polymerase I	10 of 182 genes, 5.5%	69 of 7166 genes, 1.0%	5.5	0.00573	RPC19	UTP15	RPB8	RPO26	RPA49	RPA135	UTP9	UTP4	RPA12	RPA43
transcription by RNA polymerase III	8 of 182 genes, 4.4%	42 of 7166 genes, 0.6%	7.33333	0.00593	RPC31	RPC19	RPC34	RPB8	RPO26	RPC25	RPC11	RPC82
tRNA transcription	8 of 182 genes, 4.4%	18 of 7166 genes, 0.3%	14.6667	3.70e-06	RPC31	RPC19	RPC34	RPB8	RPO26	RPC25	RPC11	RPC82
tRNA transcription by RNA polymerase III	8 of 182 genes, 4.4%	18 of 7166 genes, 0.3%	14.6667	3.70e-06	RPC31	RPC19	RPC34	RPB8	RPO26	RPC25	RPC11	RPC82
GO terms of downregulated genes in Spo[L] cells
Gene Ontology term	Cluster frequency	Genome frequency	Fold enrichment	Corrected P-value	Genes annotated to the term
mitochondrial translation	10 of 67 genes, 14.9%	176 of 7166 genes, 2.5%	5.96	0.00179	MRPL38	MRPL20	MRPL31	MRPL13	MRP49	MAM33	MRP17	YNL122C	MST1	RSM22
mitochondrial gene expression	10 of 67 genes, 14.9%	205 of 7166 genes, 2.9%	5.13793	0.00690	MRPL38	MRPL20	MRPL31	MRPL13	MRP49	MAM33	MRP17	YNL122C	MST1	RSM22
[truncated: 112 more columns]

[truncated: 2 more sheets: Spo GO function, Spo GO component]
