# Supplementary material for: Adaptive Response of Saccharomyces Hosts to Totiviridae L-A dsRNA Viruses Is Achieved through Intrinsically Balanced Action of Targeted Transcription Factors
Source: J Fungi (Basel). 2022 Apr 9;8(4):381. doi: 10.3390/jof8040381 (PMC9028071; doi:10.3390/jof8040381)
Supplement: Supplementary file 1 [file jof-08-00381-s001.zip › Table S2.xlsx]

## Sheet: Activators Pet
Transcription factors activating transcription of upregulated genes in Pet[L] cells
Documented regulations are filtered by:
- Expression evidence;
- TF acting as activator.
Transcription Factor	% in user set	% in S. cerevisiae	p-value	Target ORF/Genes
Mit1p	0.1111	1	0	FLO11
Yap1p	1	0.0015	0	ZRT1 MIG2 MUP1 FLO11 YLL056C MET17ACO1 MET2 IDH1
Pdr3p	1	0.0015	0	ZRT1 MIG2 MUP1 FLO11 YLL056C MET17ACO1 MET2 IDH1
Rtg2p	0.2222	0.4	1.38638e-08	ACO1 IDH1
Mss1p	0.1111	0.5	1.41451e-06	FLO11
Msa1p	0.1111	0.3333	4.24075e-06	FLO11
Yrr1p	0.8889	0.0042	7.09485e-06	ZRT1 MIG2 MUP1 YLL056C MET17 ACO1MET2 IDH1
Msa2p	0.1111	0.25	8.47595e-06	FLO11
Hms1p	0.6667	0.0051	8.69909e-05	ZRT1 YLL056C MET17 ACO1 MET2 IDH1
Cyc8p	0.1111	0.0625	0.000168193	MUP1
Rtg1p	0.3333	0.0106	0.000260724	FLO11 ACO1 IDH1
Mss11p	0.4444	0.0066	0.000410272	ZRT1 MUP1 FLO11 MET2
Opi1p	0.3333	0.008	0.000766167	FLO11 ACO1 IDH1
Cat8p	0.2222	0.0113	0.00112933	MET17 IDH1
Zap1p	0.3333	0.006	0.00225996	ZRT1 MUP1 IDH1
Pdr8p	0.1111	0.0154	0.00282325	YLL056C
Rap1p	0.7778	0.0025	0.00299315	ZRT1 MUP1 FLO11 MET17 ACO1 MET2 IDH1
Sef1p	0.2222	0.0079	0.00312213	ACO1 IDH1
Gis1p	0.3333	0.0051	0.00411106	FLO11 YLL056C IDH1
Stb5p	0.4444	0.0038	0.00490389	MIG2 MUP1 MET17 IDH1
Sfl1p	0.3333	0.0048	0.00522698	FLO11 YLL056C MET17
Met4p	0.3333	0.0046	0.00579166	MUP1 MET17 MET2
Yap7p	0.3333	0.0043	0.00750134	ZRT1 MET17 ACO1
Gal4p	0.4444	0.0033	0.0101739	ZRT1 MET17 ACO1 MET2
Usv1p	0.1111	0.0075	0.0115601	IDH1
Thi2p	0.3333	0.0038	0.0124412	ZRT1 MET17 ACO1
Gcr2p	0.4444	0.003	0.0138195	ZRT1 MIG2 MUP1 ACO1
Rgt1p	0.2222	0.0045	0.0154421	FLO11 MET17
Pip2p	0.4444	0.0029	0.0171393	ZRT1 MET17 ACO1 MET2
Hac1p	0.4444	0.0027	0.0213615	ZRT1 FLO11 MET17 MET2
Swi5p	0.2222	0.0039	0.0219151	ZRT1 MET17
Flo8p	0.3333	0.0031	0.0249638	MUP1 FLO11 MET17
Yox1p	0.3333	0.0028	0.0344472	ZRT1 MIG2 FLO11
Cup9p	0.3333	0.0028	0.0357447	MET17 ACO1 MET2
Hap4p	0.3333	0.0027	0.0360738	MIG2 ACO1 IDH1
Asg1p	0.1111	0.0039	0.0396437	FLO11
Rof1p	0.1111	0.0039	0.0399259	YLL056C
Rds1p	0.1111	0.0038	0.0404928	MUP1
Rme1p	0.2222	0.0031	0.0411655	FLO11 MET2
Hal9p	0.1111	0.0037	0.043961	MIG2
Rtg3p	0.2222	0.003	0.0448607	ACO1 IDH1
Gln3p	0.5556	0.0021	0.0451103	ZRT1 MIG2 FLO11 MET17 MET2
Aca1p	0.1111	0.0035	0.0475412	MET17
Msn1p	0.1111	0.0035	0.0481486	FLO11
Ace2p	0.2222	0.0029	0.0481903	ZRT1 MET17
Hsf1p	0.4444	0.0022	0.0506115	ZRT1 MUP1 YLL056C ACO1
Ecm22p	0.2222	0.0028	0.0529533	FLO11 ACO1
Tye7p	0.3333	0.0024	0.0543056	MET17 ACO1 MET2
Ash1p	0.1111	0.0033	0.0543851	FLO11
Sut1p	0.2222	0.0027	0.0560024	ZRT1 MET2
Pdr1p	0.8889	0.0015	0.059626	ZRT1 MIG2 MUP1 FLO11 YLL056C MET17ACO1 MET2
Phd1p	0.2222	0.0026	0.0627781	FLO11 MET17
Yap3p	0.1111	0.003	0.0635925	MET17
Kar4p	0.2222	0.0023	0.0842733	MET17 MET2
Gat4p	0.1111	0.0025	0.0891836	MIG2
Mot3p	0.2222	0.0023	0.0905633	ZRT1 IDH1
Upc2p	0.1111	0.0024	0.0926353	FLO11
Ume6p	0.3333	0.002	0.0940721	ZRT1 MET17 MET2
Ifh1p	0.1111	0.0024	0.0957395	MET17
Rox1p	0.2222	0.0022	0.0963074	MIG2 ACO1
Aro80p	0.1111	0.0023	0.0980894	MET17
Hap5p	0.1111	0.0023	0.102445	MET17
Abf1p	0.3333	0.002	0.105363	MUP1 ACO1 IDH1
Yhp1p	0.2222	0.0021	0.11288	MIG2 FLO11
Gzf3p	0.1111	0.0021	0.114618	ACO1
Aft2p	0.1111	0.0021	0.121277	ZRT1
Sok2p	0.4444	0.0017	0.126592	ZRT1 MIG2 FLO11 ACO1
Mig3p	0.3333	0.0018	0.13686	MIG2 FLO11 MET2
Leu3p	0.1111	0.0019	0.142318	MET17
Mga2p	0.2222	0.0018	0.152235	ZRT1 ACO1
Stp2p	0.1111	0.0018	0.152945	MUP1
Rds2p	0.1111	0.0018	0.154287	MET17
Rim101p	0.3333	0.0017	0.16331	FLO11 MET17 MET2
Skn7p	0.2222	0.0017	0.166411	MET17 MET2
Msn4p	0.4444	0.0016	0.167289	ZRT1 YLL056C MET2 IDH1
Aft1p	0.2222	0.0017	0.175473	ZRT1 MET17
Sfp1p	0.5556	0.0015	0.182016	ZRT1 YLL056C MET17 ACO1 IDH1
Gat3p	0.1111	0.0016	0.184479	ACO1
Met31p	0.7778	0.0014	0.218004	MIG2 MUP1 YLL056C MET17 ACO1 MET2IDH1
Gcn4p	0.8889	0.0013	0.227743	ZRT1 MIG2 MUP1 FLO11 MET17 ACO1 MET2IDH1
Met32p	0.7778	0.0014	0.241792	ZRT1 MUP1 FLO11 YLL056C MET17 MET2IDH1
Put3p	0.1111	0.0012	0.273257	MET17
Cin5p	0.3333	0.0014	0.28301	MET17 ACO1 MET2
Rfx1p	0.1111	0.0012	0.290552	ACO1
Stp1p	0.1111	0.0012	0.301446	MUP1
Gcr1p	0.2222	0.0012	0.333648	ACO1 IDH1
Crz1p	0.1111	0.0011	0.339095	MET2
Rsf2p	0.1111	0.001	0.361308	MET17
Ixr1p	0.3333	0.0012	0.368929	ZRT1 MUP1 MET2
Gat1p	0.3333	0.0012	0.371718	ZRT1 MUP1 MET17
Mbp1p	0.1111	0.001	0.377029	ZRT1
Msn2p	0.4444	0.0012	0.394591	ZRT1 YLL056C MET2 IDH1
Ino4p	0.2222	0.0011	0.396276	ZRT1 FLO11
Pho2p	0.1111	0.0009	0.398019	ACO1
Fkh1p	0.3333	0.0011	0.441939	FLO11 MET17 MET2
Swi4p	0.1111	0.0007	0.53812	ZRT1
Cst6p	0.3333	0.001	0.554781	ZRT1 ACO1 MET2
Bas1p	0.3333	0.001	0.566854	FLO11 MET17 ACO1
Ino2p	0.1111	0.0007	0.597066	ZRT1
Xbp1p	0.1111	0.0007	0.607518	ACO1
Hap2p	0.1111	0.0006	0.6379	ACO1
Met28p	0.5556	0.0011	0.64841	MIG2 MUP1 FLO11 MET17 ACO1
Mcm1p	0.1111	0.0006	0.660255	ACO1
Tup1p	0.2222	0.0007	0.717942	MUP1 FLO11
Fhl1p	0.1111	0.0005	0.751467	MET17
Fkh2p	0.1111	0.0005	0.782265	FLO11
Rpn4p	0.6667	0.001	0.783797	MUP1 FLO11 MET17 ACO1 MET2 IDH1
Cbf1p	0.5556	0.001	0.796671	MIG2 MUP1 MET17 ACO1 MET2
Ndt80p	0.1111	0.0005	0.810696	YLL056C
Tec1p	0.1111	0.0003	0.988545	FLO11
Ste12p	0.1111	0.0003	0.988745	FLO11

## Sheet: Activators Spo
Transcription factors activating transcription of upregulated genes in Spo[L] cells
Documented regulations are filtered by:
- Expression evidence;
- TF acting as activator.
Transcription Factor	% in user set	% in S. cerevisiae	p-value	Target ORF/Genes
Stb5p	0.4011	0.0703	0	CHA1 SPB1 RSA4 RRP8 ATO3 PUF6 SAM2 CAB1 UTR2SNU13 VRG4 YGL039W CGR1 SLX9 SDA1 IPI1 UTP9 RRT14 HIS5UTP25 SQT1 ACO2 PHS1 TDA4 EBP2 MET14 SHB17 RPF2 DRS1ERG3 PWP1 UTP13 MET17 ELO3 UTP21 TSR2 ERG13 BUD22UTP15 RRB1 YHM2 ADE4 NIP1 TOS6 RPA49 RIO2 IMP4 NOP2ESF2 REX4 NOP12 IZH2 BUD21 PUS7 ENV9 SRL1 RRS1 SFG1RPA43 CLN2 NEW1 BMS1 PUS1 NIP7 SVS1 NOG1 NOP4 RRP12RPA135 RPC82 RBG1 URA7 HMT1
Gat1p	0.6099	0.0455	2.4e-14	YMC2 HIS7 CTP1 SPB1 RSA4 NOP6 NHP2 SYO1 TSR1RRP8 RLI1 ARX1 BFR2 UTP4 ATO3 RMT2 PUF6 SAM2 UTR2BUD16 SNU13 HOM3 ALD5 KAP123 LOC1 ZRT1 PRP43 NSA1NSR1 SDA1 ERG11 PAN5 IPI1 ARO9 DBP8 UTP9 RRT14 UTP25AIR1 SER33 SQT1 ACO2 ALB1 NOP9 ANB1 EBP2 RPC25 OAC1MAE1 MET14 RPF2 DRS1 DIP2 CBF5 PWP1 UTP13 GPN3RPS28B MET17 ILV5 YLR363W-A ELO3 UTP21 TSR2 YML018CBUD22 UTP15 RRB1 ADE4 NIP1 RPA49 RIO2 RPC31 RPC19 IMP4NOP…
Mga2p	0.3626	0.0596	9.41e-13	HIS7 DUT1 CTP1 CHA1 NOP6 RLI1 ATO3 UTR2 SNU13HIS1 ALD5 KAP123 IRC7 ZRT1 VRG4 NSA1 YGL039W NSR1ERG1 BAT1 ACO2 ALB1 PHS1 TDA4 OAC1 MAE1 RPF2 DRS1CBF5 PWP1 RPS28B NNT1 EXG1 ILV5 ELO3 UTP21 INA1 IMD3TSR2 YML018C UTP15 RRB1 RNA1 YHM2 ADE4 PSE1 TOS6RPA49 RPC31 IMP4 NOP2 RPC34 ESF2 WRS1 NOP12 IZH2 RKI1RPB8 RRS1 RPA43 SAM4 NEW1 PUS1 NIP7 RPA135 MTR4
Sut1p	0.2473	0.0616	3.28102e-09	ZRT1 VRG4 ERG11 IPI1 ARO9 DBP8 UTP25 AIR1 SQT1ACO2 ALB1 ANB1 TDA4 EBP2 MAE1 RPF2 DRS1 DIP2 PWP1UTP13 BOP2 UTP21 TSR2 BUD22 UTP15 RRB1 ADE4 TOS6 IMP4NOP2 ESF2 REX4 NOP12 RKI1 SRL1 RRS1 RPA43 BMS1 NIP7SVS1 NOG1 RRP12 RPA135 AAC3 MTR4
Cst6p	0.6154	0.0378	1.17185e-08	YMC2 HIS7 DUT1 CTP1 CHA1 SPB1 RSA4 SYO1 BFR2HXT3 VPS74 RMT2 BUD16 SNU13 MNN1 HOM3 HIS1 ALD5 ILV1KAP123 LOC1 IRC7 ZRT1 VRG4 PRP43 NSA1 YGL039W ERG25NSR1 ERG1 ERG11 PAN5 DYS1 HXT5 DBP8 UTP9 BAT1 RRT14SIM1 HIS5 LYS12 UTP25 SER33 HIS6 SQT1 ACO2 ALB1 PHS1ANB1 RPA12 HAM1 EBP2 RPC25 OAC1 AAT1 MAE1 RPF2 DRS1ERG3 DIP2 CBF5 PWP1 UTP13 GPN3 RPS28B NNT1 EXG1 ILV5ELO3 UTP21 INA1 IMD3 ERG13 YML018C UTP15 RRB1 …
Sok2p	0.4505	0.0358	8.07561e-05	YMC2 HIS7 DUT1 CTP1 SPB1 RSA4 NHP2 RLI1 UTP4ATO3 UTR2 SNU13 HOM3 HIS1 ARG5,6 ALD5 ILV1 LOC1 IRC7ZRT1 VRG4 PRP43 YGL039W CGR1 ERG25 SLX9 ERG11 PAN5BAT1 HIS5 LYS12 UTP25 ACO2 ALB1 NOP9 HAM1 EBP2 OAC1AAT1 MAE1 YEH1 ERG3 DIP2 CBF5 PWP1 UTP13 BOP2 ILV5ELO3 UTP21 IMD3 TSR2 ERG13 UTP15 RRB1 ADE4 SCW10 NIP1CYB5 NOP2 RPC34 LYS9 ESF2 WRS1 ARG1 NOP12 ORT1 PUS7SAM4 NEW1 PUS1 NIP7 NOG1 RRP12 ASN1 MET16 RBG1 U…
Sfp1p	0.5934	0.0329	9.86549e-05	HIS7 RIB5 CHA1 RSA4 NOP6 SYO1 RPC11 RRP8 RLI1ARX1 UTP4 HXT3 ATO3 RMT2 PUF6 SAM2 FIT1 ANP1 SNU13MNN1 HOM3 HIS1 ARG5,6 ALD5 ILV1 KAP123 LOC1 ZRT1 VRG4PRP43 CGR1 NSR1 SDA1 DYS1 ARO9 DBP8 UTP9 BAT1 HIS5LYS12 UTP25 SER33 HIS6 NRE1 ACO2 ALB1 NOP9 ANB1 RPA12TDA4 EBP2 OAC1 MAE1 MET14 YEH1 DRS1 DIP2 CBF5 PWP1UTP13 GPN3 RPS28B MET17 ILV5 ELO3 UTP21 IMD3 YML018CBUD22 UTP15 RRB1 YHM2 ADE4 PSE1 NIP1 RPA49 RPC…
Gcr1p	0.3407	0.0384	0.000130539	DUT1 CTP1 CHA1 RLI1 HXT3 VPS74 SAM2 UTR2 ANP1SNU13 HOM3 HIS1 ALD5 ILV1 IRC7 VRG4 PRP43 ERG25 NSR1ERG11 BAT1 SIM1 SQT1 PHS1 ANB1 RPA12 RPC25 MAE1 MET14ERG3 CBF5 PWP1 RPS28B EXG1 ILV5 ELO3 INA1 ERG13 RRB1RNA1 SCW10 NIP1 TOS6 RPA49 RPC34 LYS9 WRS1 PRS5 IZH2RKI1 PUS7 ENV9 SRL1 SAM4 CLN2 SVS1 RPA135 TAH18 ASN1RBG1 HMT1 UTP18
YLR278C	0.1264	0.0541	0.000184391	BFR2 ATO3 NSA1 DBP8 UTP9 RRT14 UTP25 ALB1 EBP2RPC25 RPF2 DIP2 ILV5 TSR2 RNA1 CYB5 IMP4 RPC34 ESF2NOP12 RCL1 BUD21 RRS1
Tup1p	0.4945	0.0337	0.000326128	YMC2 HIS7 DUT1 CTP1 CHA1 SPB1 RSA4 SYO1 RLI1BFR2 VPS74 ATO3 SAM2 UTR2 BUD16 SNU13 HOM3 HIS1ARG5,6 ALD5 ILV1 KAP123 IRC7 VRG4 PRP43 NSA1 NSR1ERG11 PAN5 DYS1 ARO9 DBP8 UTP9 BAT1 RRT14 SIM1 LYS12UTP25 SER33 HIS6 SQT1 ACO2 ALB1 PHS1 NOP9 HAM1 OAC1AAT1 MAE1 MET14 RPF2 DRS1 DIP2 CBF5 PWP1 UTP13 RPS28BILV5 ELO3 INA1 IMD3 ERG13 YML018C UTP15 RRB1 RNA1 YHM2ADE4 PSE1 NIP1 RPA49 LYS9 WRS1 PRS5 ARG1 NOP12 RC…
Met32p	0.8242	0.029	0.000510765	HIS7 DUT1 CTP1 CHA1 SPB1 NOP6 NHP2 SYO1 TSR1RRP8 RLI1 ARX1 BFR2 RMT2 PUF6 SAM2 CAB1 FIT1 UTR2 ANP1BUD16 SNU13 MNN1 HOM3 HIS1 ARG5,6 ALD5 ILV1 KAP123LOC1 IRC7 ZRT1 VRG4 PRP43 NSA1 YGL039W ERG25 SLX9TPO2 NSR1 ERG1 SDA1 ERG11 PAN5 IPI1 HXT5 ARO9 DBP8UTP9 BAT1 RRT14 HIS5 LYS12 UTP25 AIR1 SER33 HIS6 SQT1ACO2 ALB1 PHS1 NOP9 ANB1 HAM1 TDA4 RPC25 OAC1 MAE1MET14 SHB17 RPF2 YEH1 DRS1 ERG3 CBF5 PWP1 UTP13 G…
Lys14p	0.011	0.2857	0.000529832	LYS12 LYS9
Gcr2p	0.2747	0.038	0.00088484	CHA1 RSA4 RLI1 FIT1 HIS1 ALD5 IRC7 ZRT1 VRG4 NSA1NSR1 DBP8 SQT1 ALB1 ANB1 AAT1 MET14 RPF2 DIP2 PWP1UTP13 GPN3 NNT1 ILV5 ELO3 UTP21 YML018C UTP15 RRB1RNA1 SCW10 TOS6 RPA49 IMP4 NOP2 ARG8 WRS1 RCL1 IZH2RKI1 SFG1 RPA43 SAM4 NEW1 NOG1 RPA135 TAH18 RBG1ECM13 MTR4
Hsf1p	0.3516	0.0356	0.000934735	YMC2 DUT1 CHA1 SYO1 ATO3 SAM2 SNU13 HOM3 HIS1ALD5 ILV1 KAP123 ZRT1 VRG4 RCK1 PRP43 YGL039W NSR1DYS1 HXT5 ARO9 BAT1 SIM1 HIS5 LYS12 HIS6 ACO2 OAC1MAE1 MET14 RPF2 DRS1 CBF5 PWP1 RPS28B BOP2 NNT1EXG1 ILV5 ELO3 INA1 IMD3 YML018C RRB1 NIP1 TOS6 PGA2CYB5 IZH2 RKI1 SRL1 SFG1 FDH1 SAM4 NIP7 SVS1 NOG1RPA135 RBG1 ECM13 HMT1 BAP2 ARG3 UTP18
Gat3p	0.1484	0.043	0.00236119	SYO1 NSA1 SDA1 HXT5 ARO9 DBP8 NRE1 OAC1 RPF2DRS1 DIP2 CBF5 PWP1 UTP13 UTP21 UTP15 RRB1 RNA1 RPA49RPC34 WRS1 RKI1 FDH1 SAM4 NOG1 HMT1 MTR4
Ume6p	0.2857	0.0353	0.00369692	HIS7 CHA1 RSA4 SYO1 TSR1 ARX1 BFR2 PUF6 SAM2ANP1 MNN1 ALD5 IRC7 ZRT1 PRP43 NSR1 ARO9 ANB1 EBP2OAC1 AAT1 RPF2 DRS1 CBF5 UTP13 MET17 ILV5 UTP21 INA1UTP15 RRB1 RPA49 RPC19 RRP40 ARG8 WRS1 RKI1 PUS7REV1 SAM4 NEW1 BMS1 NIP7 NOP4 RPA135 TAH18 RPO26RBG1 URA7 TRM7 UTP18 MTR4
Mig2p	0.0824	0.0497	0.00431824	RSA4 ARX1 BFR2 HXT3 ALB1 RPA12 DRS1 UTP13 UTP21INA1 UTP15 TOS6 RPC19 RCL1 UTP18
Rtg3p	0.1484	0.0404	0.00576181	YMC2 CTP1 ATO3 ALD5 TPO2 PAN5 BAT1 HIS5 LYS12NRE1 ACO2 RPC25 OAC1 MAE1 MET14 TSR2 SDD2 YHM2 ADE4RPA49 PGA2 RPC34 LYS9 ARG1 SAM4 TRM7 BAP2
Arr1p	0.2088	0.0353	0.0129107	HIS7 UTR2 SNU13 MNN1 ARG5,6 ALD5 IRC7 YGL039WCGR1 PAN5 BAT1 HIS5 SQT1 ACO2 PHS1 AAT1 MET14 UTP13ELO3 ERG13 BUD22 SCW10 NIP1 TOS6 IMP4 LYS9 ARG8 WRS1ARG1 RPB8 FDH1 SAM4 PUS1 SVS1 TAH18 ASN1 ARG3 MTR4
Rsc30p	0.0714	0.0458	0.0135328	RSA4 TSR1 HOM3 RPA12 OAC1 MET14 RPC31 RRP40ARG1 RCL1 NEW1 NIP7 RPA135
Asg1p	0.0604	0.0426	0.0319479	NSA1 YGL039W NRE1 PWP1 GPN3 RRB1 RPC34 RKI1RRS1 TAH18 RBG1
Rgt1p	0.0934	0.038	0.0356954	HXT3 SAM2 VRG4 HXT5 PHS1 TDA4 ERG3 MET17 ELO3ERG13 SCW10 TOS6 LYS9 ENV9 SRL1 CLN2 SVS1
Cat8p	0.044	0.0452	0.0368738	ATO3 SAM2 UTR2 ARO9 MET17 RKI1 FDH1 AAC3
Arg80p	0.0824	0.038	0.0442713	NSA1 ERG11 DBP8 UTP9 OAC1 DIP2 PWP1 ILV5 UTP15RRB1 RNA1 NOP12 NOG1 UTP18 MTR4
Aca1p	0.0604	0.0386	0.0600758	SAM2 VRG4 ERG3 MET17 ELO3 ERG13 SCW10 TOS6ENV9 SRL1 SVS1
Cyc8p	0.0055	0.0625	0.061439	BAP2
Aft1p	0.2033	0.0313	0.0711214	CTP1 NOP6 ARX1 RMT2 FIT1 SNU13 ZRT1 VRG4 PRP43YGL039W NSR1 SDA1 DBP8 BAT1 SIM1 LYS12 MAE1 MET14RPF2 PWP1 UTP13 EXG1 MET17 YLR363W-A ELO3 IMD3 YHM2SCW10 CYB5 LYS9 RKI1 RPA43 SAM4 SVS1 RRP12 RPA135URA7
Tog1p	0.044	0.0367	0.104793	NSA1 YGL039W OAC1 DIP2 UTP21 UTP15 CYB5 HMT1
Sef1p	0.0495	0.0357	0.10986	HIS7 UTP4 UTP13 UTP15 RRB1 NIP1 NOG1 TAH18 MTR4
Uga3p	0.0604	0.0346	0.112346	ALD5 TPO2 OAC1 MAE1 MET14 GPN3 RPA49 RPC34RKI1 SAM4 ASN1
Mac1p	0.0714	0.0336	0.117355	IRC7 NSA1 DYS1 UTP9 ACO2 DRS1 DIP2 UTP15 RRB1RNA1 NOG1 RPA135 MTR4
Tbs1p	0.022	0.0392	0.118808	IRC7 OAC1 ILV5 ARG1
Yap1p	0.8736	0.0263	0.121965	HIS7 DUT1 RIB5 CTP1 CHA1 SPB1 RSA4 NHP2 SYO1TSR1 RPC11 RLI1 ARX1 BFR2 UTP4 HXT3 ATO3 RMT2 PUF6SAM2 CAB1 UTR2 ANP1 BUD16 SNU13 MNN1 HOM3 HIS1ARG5,6 ALD5 ILV1 KAP123 LOC1 ZRT1 VRG4 RCK1 PRP43 NSA1CGR1 ERG25 SLX9 TPO2 NSR1 ERG1 SDA1 ERG11 PAN5 DYS1IPI1 ARO9 DBP8 UTP9 BAT1 RRT14 SIM1 HIS5 UTP25 AIR1SER33 HIS6 SQT1 NRE1 ACO2 ALB1 PHS1 NOP9 ANB1 RPA12EBP2 RPC25 OAC1 AAT1 MAE1 MET14 SHB17 RPF2 YEH1 DRS1…
Azf1p	0.0385	0.0357	0.127663	UTR2 RCK1 SIM1 SCW10 TOS6 SRL1 CLN2
Leu3p	0.0934	0.0318	0.137023	ARG5,6 ALD5 PAN5 BAT1 SIM1 NRE1 OAC1 MAE1 MET14MET17 ILV5 RRP40 YOR062C ORT1 FSF1 MET16 BAP2
Upc2p	0.0714	0.0313	0.172904	RIB5 HXT3 RCK1 ERG25 ERG1 ERG11 ANB1 ERG3 ADE4TOS6 CYB5 IZH2 FDH1
Mth1p	0.0604	0.0317	0.175039	RIB5 NSA1 DBP8 RPC25 MET14 RPA49 RPC34 RCL1 RKI1ENV9 SAM4
Lap3p	0.0055	0.0312	0.196004	SCW10
Yrr1p	0.2912	0.0277	0.212626	YMC2 RIB5 CHA1 SYO1 HXT3 ATO3 SAM2 HOM3 ARG5,6ALD5 ZRT1 VRG4 TPO2 ERG11 ARO9 LYS12 SER33 NRE1 ALB1ANB1 TDA4 EBP2 RPC25 OAC1 MAE1 MET14 YLR046C PWP1RPS28B EXG1 MET17 INA1 ERG13 RNA1 ADE4 SCW10 TOS6RIO2 WRS1 ARG1 ORT1 RRS1 SFG1 SAM4 NIP7 SVS1 NOG1ASN1 MET16 URA7 HMT1 ARG3 UTP18
Cup9p	0.1703	0.0285	0.214255	HXT3 ATO3 SAM2 CAB1 HOM3 ARG5,6 ILV1 VRG4 SIM1ACO2 PHS1 TDA4 YLR046C ERG3 EXG1 MET17 ILV5 ELO3 IMD3ERG13 SCW10 TOS6 LYS9 ARG8 PRS5 ARG1 ENV9 SRL1 FDH1CLN2 SVS1
Stb3p	0.0055	0.0286	0.224223	TOS6
Hal9p	0.044	0.0293	0.261682	ALD5 BAT1 OAC1 ILV5 RPC19 LYS9 ARG1 RPC82
Hac1p	0.2198	0.0274	0.265351	CHA1 HOM3 HIS1 ALD5 ZRT1 RCK1 TPO2 ERG11 PAN5DYS1 IPI1 HXT5 UTP9 BAT1 HIS5 LYS12 SER33 ACO2 ANB1TDA4 OAC1 AAT1 MET14 YLR046C BOP2 MET17 ERG13 CYB5LYS9 ARG8 ARG1 ORT1 REV1 FDH1 SAM4 SVS1 ASN1 MET16AAC3 ARG3
Hap1p	0.0934	0.028	0.28517	NHP2 SYO1 UTR2 CGR1 SLX9 ERG11 ANB1 UTP21 IMD3ERG13 RRB1 CYB5 IMP4 ESF2 NOP12 NIP7 RRP12
Com2p	0.0275	0.0286	0.288506	DYS1 RPC25 OAC1 RNA1 SAM4
Ace2p	0.1044	0.0276	0.301366	SAM2 CAB1 ANP1 ILV1 ZRT1 VRG4 ERG25 LYS12 SQT1ACO2 PHS1 ERG3 MET17 ELO3 ERG13 YML018C LYS9 ENV9CLN2
Cha4p	0.033	0.0278	0.3132	CHA1 PAN5 OAC1 MET14 ILV5 SAM4
Hap2p	0.2363	0.0267	0.328266	HIS7 SPB1 SYO1 RLI1 UTP4 HOM3 ILV1 KAP123 IRC7PRP43 SDA1 UTP25 ACO2 NOP9 MAE1 DRS1 YLR046C DIP2CBF5 PWP1 UTP13 NNT1 UTP21 INA1 UTP15 RRB1 RNA1 ADE4PSE1 NIP1 NOP2 PUS7 REV1 CLN2 NEW1 BMS1 NOG1 NOP4RRP12 RPA135 TAH18 ASN1 MTR4
Haa1p	0.0989	0.0269	0.345293	NSA1 TPO2 ERG11 UTP9 NRE1 DRS1 DIP2 RRB1 RNA1PSE1 NIP1 WRS1 NOP12 CLN2 NEW1 NOG1 NOP4 ECM13
Tda9p	0.033	0.0268	0.346409	TPO2 SCW10 TOS6 SAM4 SVS1 MET16
Pho2p	0.1538	0.0263	0.381144	HIS7 CHA1 UTP4 HIS1 ALD5 RCK1 PRP43 NSA1 PAN5HIS5 AIR1 SER33 OAC1 MAE1 ERG13 UTP15 RRB1 RNA1 YHM2ADE4 RPA49 LYS9 WRS1 NOP12 NEW1 SVS1 TAH18 AAC3
Dot6p	0.022	0.0252	0.38225	MET14 SAM4 SVS1 MET16
Met4p	0.0934	0.0263	0.382577	SYO1 TSR1 RMT2 SAM2 PRP43 ARO9 SER33 MET14DRS1 PWP1 MET17 RPC31 NEW1 RRP12 MET16 URA7 MTR4
Pdr3p	0.8462	0.0257	0.382731	HIS7 DUT1 RIB5 CTP1 CHA1 SPB1 RSA4 NHP2 SYO1TSR1 RPC11 RLI1 ARX1 BFR2 UTP4 HXT3 ATO3 RMT2 PUF6SAM2 UTR2 ANP1 BUD16 SNU13 MNN1 ARG5,6 ALD5 ILV1KAP123 LOC1 ZRT1 VRG4 RCK1 PRP43 NSA1 YGL039W CGR1ERG25 SLX9 TPO2 NSR1 ERG1 SDA1 ERG11 PAN5 DYS1 IPI1HXT5 ARO9 DBP8 UTP9 BAT1 RRT14 SIM1 UTP25 AIR1 SER33HIS6 SQT1 NRE1 ALB1 PHS1 NOP9 ANB1 RPA12 TDA4 EBP2RPC25 OAC1 AAT1 MAE1 MET14 SHB17 RPF2 YEH1 DRS1 ERG3DI…
Gal4p	0.1758	0.0261	0.39605	RLI1 HXT3 SAM2 ANP1 HOM3 ILV1 ZRT1 VRG4 YGL039WSIM1 SQT1 PHS1 TDA4 ERG3 EXG1 MET17 ILV5 ELO3 INA1 IMD3ERG13 YML018C SCW10 TOS6 LYS9 WRS1 PRS5 ARG1 ENV9SRL1 CLN2 SVS1
Pul4p	0.0055	0.0185	0.402512	ANP1
Znf1p	0.011	0.0222	0.404294	MET14 SVS1
Ixr1p	0.3462	0.0259	0.408527	YMC2 HIS7 CTP1 RSA4 ARX1 HXT3 ATO3 SAM2 FIT1UTR2 BUD16 HIS1 ZRT1 NSA1 CGR1 ERG25 TPO2 NSR1 DYS1IPI1 HXT5 DBP8 UTP9 BAT1 AIR1 SER33 ALB1 OAC1 AAT1 MAE1SHB17 YLR046C ERG3 UTP13 GPN3 EXG1 ILV5 INA1 TSR2YML018C YHM2 RPA49 RPC19 LYS9 WRS1 NOP12 RCL1 RKI1ORT1 ENV9 FSF1 RRS1 SFG1 SAM4 BMS1 NIP7 NOP4 TAH18ASN1 MET16 RPO26 HMT1 UTP18
Oaf3p	0.0275	0.0248	0.411453	RSA4 LOC1 ARO9 TOS6 SVS1
Pho4p	0.1703	0.0259	0.417073	VPS74 HIS1 ALD5 VRG4 RCK1 PAN5 DYS1 IPI1 HXT5ARO9 DBP8 UTP9 HAM1 MAE1 MET14 SHB17 RPF2 PWP1RPS28B BOP2 NNT1 ILV5 RNA1 SCW10 TOS6 WRS1 IZH2 SAM4CLN2 SVS1 ASN1
YPR196W	0.022	0.024	0.422975	UTP9 ALB1 GIM3 BUD21
Gsm1p	0.022	0.0237	0.433096	NEW1 PUS1 RPA135 MTR4
Eds1p	0.0165	0.0221	0.458931	MET14 RNA1 SVS1
Tod6p	0.011	0.02	0.47191	ANP1 SVS1
Yap3p	0.044	0.0239	0.485799	SAM2 VRG4 ERG3 MET17 TOS6 ENV9 SRL1 SVS1
Hot1p	0.011	0.0194	0.491538	CHA1 FIT1
Rof1p	0.033	0.0232	0.49311	ATO3 SNU13 ALD5 ESF2 FDH1 CLN2
Pdr8p	0.0055	0.0154	0.497219	TOS6
Urc2p	0.0385	0.0232	0.508388	NSA1 DYS1 UTP25 ALB1 OAC1 RPC34 SAM4
Sut2p	0.022	0.0215	0.517129	ERG11 ARO9 TOS6 SVS1
Sip4p	0.0275	0.0221	0.519499	NSA1 MET14 RNA1 RPC34 SAM4
Kar4p	0.1154	0.0244	0.531463	RRP8 SAM2 IRC7 RCK1 NSR1 ARO9 HIS5 TDA4 ERG3BOP2 MET17 ELO3 ERG13 ADE4 TOS6 LYS9 RCL1 ENV9 SRL1CLN2 SVS1
Swi5p	0.0659	0.0236	0.540468	SAM2 ZRT1 VRG4 YGL039W TDA4 ERG3 MET17 ELO3TOS6 SRL1 CLN2 RPC82
Rlm1p	0.0934	0.024	0.540826	UTR2 HIS1 RCK1 HXT5 ARO9 SIM1 MET14 CBF5 BOP2EXG1 ELO3 TOS6 ARG1 SRL1 SVS1 MET16 ECM13
Stp1p	0.1154	0.0242	0.550072	ATO3 ALD5 LOC1 VRG4 TPO2 ERG11 PAN5 UTP9 BAT1SIM1 AIR1 OAC1 INA1 IMD3 SCW10 TOS6 ORT1 SRL1 SAM4SVS1 BAP2
War1p	0.0055	0.0135	0.567297	PUS1
Sdd4p	0.011	0.0165	0.600957	RPC11 TOS6
Mot2p	0.011	0.0161	0.617638	ERG11 MET14
Wtm2p	0.0165	0.0178	0.63063	IPI1 TDA4 UTP15
Hap3p	0.033	0.0201	0.642907	HIS7 OAC1 AAT1 MET14 ASN1 RBG1
Stb4p	0.0055	0.0118	0.643066	SAM4
Rpi1p	0.0165	0.0172	0.653445	DBP8 UTP15 SAM4
Gzf3p	0.0549	0.0213	0.661442	ARO9 HIS5 ACO2 ILV5 LYS9 ARG1 FDH1 SVS1 ECM13ARG3
Gal3p	0.0055	0.0114	0.661837	SVS1
Stp4p	0.0165	0.017	0.662307	DYS1 NOP2 SAM4
Thi2p	0.0989	0.0225	0.666373	SAM2 CAB1 ANP1 HOM3 ILV1 ZRT1 VRG4 SIM1 TDA4ERG3 EXG1 MET17 ELO3 ERG13 GIM3 ORT1 SRL1 SVS1
Rds2p	0.0659	0.0214	0.685586	ATO3 SAM2 VRG4 TDA4 ERG3 MET17 ELO3 IMD3 ERG13TOS6 SRL1 SVS1
Yap7p	0.0824	0.0216	0.703779	ANP1 HOM3 ZRT1 TDA4 ERG3 EXG1 MET17 YLR363W-AELO3 IMD3 ERG13 TOS6 RKI1 SRL1 RRS1
Ppr1p	0.0165	0.0155	0.731393	ALD5 MET14 MET16
Spt2p	0.0055	0.0099	0.734171	IMP4
Sfl1p	0.0714	0.0207	0.741524	ATO3 ARG5,6 ALD5 BAT1 AAT1 YEH1 MET17 IMD3 TOS6ARG1 FDH1 CLN2 ASN1
Reb1p	0.1264	0.022	0.742654	CHA1 NOP6 RLI1 PUF6 SAM2 SNU13 HOM3 HIS1 ALD5IRC7 VRG4 YGL039W BAT1 HIS5 LYS12 PHS1 ANB1 OAC1 ILV5ERG13 LYS9 SRL1 RBG1
Bas1p	0.3901	0.0237	0.772475	YMC2 HIS7 DUT1 CTP1 CHA1 NOP6 RLI1 BFR2 VPS74ATO3 UTR2 ANP1 MNN1 HIS1 ALD5 IRC7 VRG4 NSA1 NSR1DYS1 HXT5 SIM1 HIS5 ACO2 ALB1 ANB1 HAM1 OAC1 AAT1MAE1 RPF2 DRS1 ERG3 DIP2 PWP1 BOP2 NNT1 EXG1 MET17ILV5 ELO3 INA1 ERG13 UTP15 RRB1 RNA1 ADE4 SCW10 TOS6RPA49 CYB5 RPC34 ARG8 WRS1 ARG1 NOP12 BUD21 RKI1SRL1 RRS1 SFG1 RPA43 SAM4 NEW1 SVS1 RPA135 TAH18RBG1 URA7 AAC3 MTR4
Put3p	0.0934	0.0209	0.772557	SAM2 VRG4 ARO9 SIM1 TDA4 ERG3 EXG1 MET17 ELO3IMD3 ERG13 SCW10 TOS6 LYS9 ENV9 SRL1 SVS1
Mss11p	0.0659	0.0198	0.783453	RIB5 CHA1 ZRT1 BAT1 LYS12 OAC1 GPN3 ILV5 SDD2WRS1 SAM4 BAP2
Hms2p	0.0055	0.0088	0.788897	PUS1
Ndd1p	0.0055	0.0088	0.788897	CLN2
Gal80p	0.0055	0.0087	0.796994	SCW10
Mcm1p	0.2033	0.0221	0.817536	CHA1 RSA4 RLI1 SAM2 SNU13 KAP123 VRG4 ERG25NSR1 SDA1 ERG11 DYS1 SIM1 ANB1 MAE1 MET14 YLR046CERG3 PWP1 ILV5 ELO3 IMD3 ERG13 YML018C YHM2 ADE4 TOS6PRS5 ARG1 SRL1 SFG1 NOG1 RRP12 RPA135 TAH18 RBG1HMT1
Mig1p	0.0604	0.0189	0.819432	ALD5 ERG25 HXT5 MAE1 MET14 INA1 SCW10 ARG1SAM4 PUS1 SVS1
Gat4p	0.0385	0.0172	0.821507	RCK1 HXT5 ARO9 TDA4 MAE1 BOP2 FDH1
Zap1p	0.0495	0.018	0.830356	ALD5 ZRT1 YGL039W ARO9 TDA4 YLR046C ILV5 IZH2FDH1
YPR015C	0.033	0.0161	0.844725	RIB5 CHA1 ARO9 YEH1 ARG1 ARG3
Crz1p	0.1044	0.0201	0.846667	TSR1 BFR2 VPS74 PUF6 ALD5 CGR1 TPO2 HXT5 DBP8EBP2 MET14 RPF2 YLR046C PWP1 UTP15 SCW10 RCL1 RRS1NOP4
Swi4p	0.1593	0.0212	0.847553	CHA1 SYO1 MNN1 ALD5 ZRT1 PRP43 TPO2 DBP8 SIM1TDA4 AAT1 MAE1 ERG3 NNT1 EXG1 ILV5 UTP15 RRB1 TOS6RPA49 IMP4 WRS1 SRL1 SFG1 RPA43 CLN2 SVS1 NOG1 TRM7
Opi1p	0.033	0.016	0.850494	ERG11 DYS1 MET14 PWP1 LYS9 MET16
YGR067C	0.011	0.0109	0.851456	MET14 SVS1
Rdr1p	0.0165	0.0128	0.856159	RIB5 MET14 SAM4
Sum1p	0.0604	0.0177	0.878038	CHA1 ALD5 VRG4 ERG11 ANB1 RPS28B ERG13 SCW10LYS9 ARG1 SVS1
Phd1p	0.0769	0.0183	0.890461	SAM2 VRG4 YGL039W ERG11 TDA4 MET17 ELO3 ERG13SCW10 TOS6 ENV9 SRL1 CLN2 SVS1
Ash1p	0.022	0.013	0.898447	MET14 SCW10 TOS6 SVS1
Adr1p	0.0769	0.0179	0.908163	HXT3 ATO3 ALD5 IRC7 YGL039W ARO9 ALB1 ANB1 OAC1MET14 LYS9 FSF1 FDH1 ECM13
Hap4p	0.1154	0.0192	0.909987	CHA1 SPB1 ARX1 SDA1 ARO9 RPF2 DRS1 UTP13 NNT1YLR363W-A UTP21 TSR2 ERG13 RRB1 ARG1 RKI1 RRS1 FDH1CLN2 NIP7 ASN1
Stp2p	0.0495	0.0161	0.914123	ATO3 LOC1 ARO9 UTP9 INA1 TOS6 SAM4 SVS1 BAP2
Oaf1p	0.0934	0.0185	0.914257	RRP8 UTR2 SLX9 PAN5 ACO2 DRS1 NNT1 RNA1 SCW10TOS6 RPC34 LYS9 NOP12 IZH2 SFG1 SAM4 SVS1
Abf1p	0.1703	0.0203	0.916974	HIS7 CHA1 SYO1 HXT3 ATO3 ANP1 HOM3 ALD5 IRC7VRG4 HXT5 ARO9 DBP8 BAT1 HIS5 HIS6 NRE1 ACO2 NOP9MAE1 BOP2 ILV5 ELO3 GIM3 PGA2 ARG1 NOP12 SRL1 PUS1RBG1 URA7
Ifh1p	0.033	0.0142	0.921478	HIS6 RPS28B MET17 ARG1 SFG1 ARG3
Dal81p	0.0275	0.0133	0.924033	ALD5 OAC1 SAM4 MET16 BAP2
Ecm22p	0.0659	0.0168	0.929263	SAM2 CAB1 ERG25 ERG1 ERG11 ANB1 YEH1 ERG3ERG13 RPC31 WRS1 TAH18
Rtg1p	0.0165	0.0106	0.935211	ATO3 ALD5 ACO2
YJL206C	0.0055	0.0058	0.937562	RPC19
Hms1p	0.1209	0.0187	0.940638	SAM2 HOM3 ILV1 ZRT1 VRG4 YGL039W ERG11 DYS1SIM1 TDA4 ERG3 EXG1 MET17 ELO3 IMD3 ERG13 LYS9 ENV9SRL1 FDH1 CLN2 SVS1
Cup2p	0.0659	0.0161	0.950539	NSA1 UTP9 OAC1 DIP2 UTP15 RNA1 NIP1 NOP12 REV1CLN2 NOG1 UTP18
Mot3p	0.0824	0.0169	0.953058	CHA1 HXT3 ALD5 ZRT1 VRG4 ARO9 BAT1 SIM1 MAE1ERG3 IMD3 TOS6 ARG1 SRL1 ARG3
Pip2p	0.1429	0.0188	0.956388	RLI1 HXT3 ATO3 SAM2 HOM3 ILV1 ZRT1 VRG4 ERG11HXT5 SIM1 TDA4 ERG3 EXG1 MET17 ELO3 IMD3 ERG13 SCW10LYS9 PRS5 IZH2 SRL1 FDH1 CLN2 ECM13
Wtm1p	0.0055	0.0053	0.956897	SAM4
Cbf1p	0.6703	0.0234	0.960275	YMC2 HIS7 DUT1 CTP1 CHA1 SPB1 RSA4 NOP6 NHP2SYO1 TSR1 RLI1 ARX1 BFR2 SAM2 CAB1 UTR2 ANP1 SNU13HIS1 KAP123 LOC1 RCK1 PRP43 NSA1 YGL039W CGR1 SLX9TPO2 NSR1 SDA1 ERG11 PAN5 IPI1 DBP8 UTP9 BAT1 RRT14HIS5 LYS12 UTP25 AIR1 SER33 HIS6 NRE1 ACO2 ALB1 PHS1NOP9 ANB1 RPA12 HAM1 TDA4 EBP2 OAC1 AAT1 MAE1 MET14RPF2 YLR046C ERG3 DIP2 CBF5 PWP1 UTP13 BOP2 NNT1MET17 ILV5 ELO3 UTP21 INA1 TSR2 BUD22 SDD2 UTP15 RNA1…
Rds1p	0.011	0.0077	0.965739	RPB8 SVS1
Dal80p	0.0055	0.005	0.96621	ARO9
Fzf1p	0.0055	0.0049	0.969092	MET14
Mbp1p	0.0934	0.0166	0.971711	NOP6 ZRT1 ERG25 HXT5 SIM1 MAE1 YLR046C SDD2LYS9 RRP40 ARG1 RCL1 ENV9 SFG1 ECM13 BAP2 ARG3
Hap5p	0.0275	0.0114	0.972412	TDA4 AAT1 MET17 ERG13 ADE4
Gln3p	0.2692	0.0203	0.972946	YMC2 HIS7 RIB5 CTP1 ATO3 CAB1 FIT1 ANP1 HOM3 HIS1ARG5,6 ALD5 ILV1 IRC7 ZRT1 YGL039W HXT5 ARO9 BAT1 HIS5LYS12 AIR1 SER33 ACO2 TDA4 OAC1 AAT1 MAE1 BOP2 MET17ILV5 ELO3 YML018C ADE4 TOS6 LYS9 ARG8 WRS1 ARG1 ORT1SRL1 SFG1 SAM4 TAH18 ASN1 MET16 ECM13 BAP2 ARG3
Rfx1p	0.0714	0.0153	0.975609	VPS74 MNN1 RCK1 ARO9 BAT1 OAC1 YEH1 RPC34ARG1 FDH1 RPA135 BAP2 MTR4
Rim101p	0.1813	0.0186	0.982014	RLI1 HXT3 FIT1 UTR2 MNN1 HOM3 ARG5,6 ALD5 ERG1ERG11 BAT1 LYS12 ACO2 PHS1 ANB1 OAC1 GPN3 BOP2 EXG1MET17 INA1 RNA1 YHM2 LYS9 WRS1 PRS5 ARG1 SAM4 CLN2NEW1 URA7 AAC3 ARG3
Skn7p	0.1044	0.0165	0.982304	SAM2 ALD5 KAP123 YGL039W TPO2 DYS1 SHB17 MET17ERG13 SCW10 TOS6 LYS9 WRS1 ENV9 SFG1 CLN2 SVS1 MET16RPC82
Mga1p	0.0714	0.0146	0.985939	HIS7 ATO3 PRP43 CGR1 ERG11 PAN5 ARO9 OAC1MET14 PUS7 FDH1 SVS1 BAP2
Mal33p	0.044	0.0125	0.986197	SIM1 ACO2 IMD3 ERG13 LYS9 CLN2 NEW1 PUS1
Rgm1p	0.0385	0.0119	0.986651	FIT1 ARO9 OAC1 MET14 DRS1 ILV5 UTP15
Aro80p	0.022	0.0093	0.987291	SAM2 ARO9 TDA4 MET17
Tye7p	0.1099	0.0162	0.988791	SAM2 CAB1 ANP1 HOM3 ILV1 YGL039W SIM1 ACO2TDA4 ERG3 EXG1 MET17 ELO3 IMD3 ERG13 SCW10 TOS6 SRL1CLN2 SVS1
Rox1p	0.0714	0.0143	0.989667	RCK1 ERG25 ERG11 HXT5 ARO9 HIS6 ACO2 ERG3 BOP2ILV5 IMD3 LYS9 FDH1
Cad1p	0.033	0.0106	0.991622	RCK1 CGR1 BAT1 UTP25 OAC1 MET14
Gis1p	0.033	0.0102	0.994514	RCK1 HXT5 ALB1 ANB1 MAE1 BOP2
Arg81p	0.011	0.0057	0.994681	ATO3 FSF1
Msn1p	0.0055	0.0035	0.995447	HIS7
Aft2p	0.022	0.0082	0.995719	FIT1 ZRT1 MET14 MET16
Sko1p	0.0659	0.0129	0.996183	YMC2 RIB5 ARG5,6 NSA1 ERG11 HXT5 BAT1 RPC25OAC1 RPC34 ARG1 SVS1
Flo8p	0.0714	0.0133	0.996215	HOM3 ERG11 BAT1 ANB1 OAC1 MET14 MET17 ILV5 FSF1CLN2 MET16 BAP2 MTR4
Nrg1p	0.022	0.008	0.996622	MET14 RPC34 ORT1 SVS1
Rme1p	0.033	0.0093	0.998146	ALD5 HXT5 ARO9 ACO2 RIO2 CLN2
Yhp1p	0.0659	0.0123	0.99817	CHA1 RCK1 ERG25 DYS1 HXT5 MAE1 ERG3 BOP2 ILV5TOS6 SAM4 SVS1
Rph1p	0.0385	0.0098	0.99846	CHA1 RCK1 ARO9 ACO2 OAC1 MET14 WRS1
Hcm1p	0.011	0.0046	0.999263	SER33 PUS1
Tos8p	0.0165	0.0058	0.999405	IPI1 HXT5 FDH1
Fkh2p	0.1758	0.0156	0.999719	SYO1 VPS74 NSA1 NSR1 RPC25 RPF2 DRS1 DIP2 CBF5PWP1 UTP13 GPN3 NNT1 TSR2 UTP15 RRB1 RPA49 IMP4 NOP2WRS1 REX4 RKI1 RRS1 SAM4 CLN2 NOG1 NOP4 RPA135 TAH18RBG1 TRM7 MTR4
Rap1p	0.2637	0.0174	0.999748	DUT1 CHA1 RLI1 SAM2 SNU13 HOM3 HIS1 ARG5,6 ALD5ZRT1 VRG4 YGL039W NSR1 DYS1 HXT5 BAT1 SIM1 HIS5 LYS12SER33 HIS6 ACO2 ANB1 TDA4 OAC1 MAE1 MET14 ERG3RPS28B EXG1 MET17 ILV5 ELO3 IMD3 ERG13 LYS9 ARG1 IZH2ENV9 SRL1 RRS1 SFG1 SAM4 NEW1 SVS1 RPA135 MET16 ARG3
Met28p	0.533	0.0204	0.999887	CTP1 SPB1 NOP6 SYO1 RPC11 ARX1 BFR2 UTP4 RMT2PUF6 SAM2 CAB1 UTR2 SNU13 HIS1 ALD5 ILV1 KAP123 IRC7PRP43 CGR1 SLX9 TPO2 NSR1 SDA1 PAN5 IPI1 DBP8 UTP9BAT1 RRT14 LYS12 UTP25 AIR1 SER33 ACO2 NOP9 RPA12 EBP2OAC1 MAE1 MET14 SHB17 RPF2 YEH1 DRS1 YLR046C CBF5PWP1 UTP13 MET17 ILV5 UTP21 IMD3 TSR2 ERG13 YML018CBUD22 SDD2 UTP15 YHM2 ADE4 PSE1 NIP1 RPA49 GIM3 RPC31PGA2 RPC19 IMP4 NOP2 RPC34 ESF2 NOP12 YOR062C…
Mig3p	0.1154	0.0126	0.999969	NOP6 HXT3 FIT1 LOC1 CGR1 ERG11 PHS1 ANB1 OAC1MAE1 MET14 RPS28B BOP2 ILV5 YLR363W-A TOS6 RPC34 ARG1IZH2 REV1 SVS1
Tbf1p	0.0055	0.002	0.999981	ARX1
Rsf2p	0.0385	0.0071	0.999995	BUD16 RCK1 ANB1 MET17 INA1 ADE4 ARG3
Pdr1p	0.5769	0.0201	0.999996	DUT1 RIB5 CTP1 CHA1 RSA4 BFR2 UTP4 HXT3 ATO3RMT2 PUF6 SAM2 CAB1 UTR2 BUD16 SNU13 MNN1 HOM3ARG5,6 ALD5 ILV1 KAP123 ZRT1 PRP43 NSA1 YGL039W ERG25TPO2 NSR1 ERG1 SDA1 ERG11 HXT5 ARO9 DBP8 BAT1 RRT14HIS5 LYS12 UTP25 SER33 HIS6 NRE1 ACO2 PHS1 NOP9 OAC1AAT1 MAE1 MET14 YEH1 DRS1 YLR046C ERG3 CBF5 PWP1UTP13 BOP2 EXG1 MET17 ILV5 YLR363W-A ELO3 UTP21 INA1ERG13 YML018C SDD2 RRB1 SCW10 NIP1 TOS6 RPA49 RIO2LYS…
Yox1p	0.0385	0.0065	0.999999	ZRT1 RCK1 HXT5 BOP2 TOS6 FDH1 SVS1
Ino2p	0.0769	0.0093	0.999999	VPS74 SAM2 UTR2 ZRT1 ERG1 ERG11 ARO9 DBP8 OAC1ERG3 NNT1 SAM4 NIP7 URA7
Gcn4p	0.6978	0.021	1	YMC2 HIS7 DUT1 RIB5 CTP1 CHA1 SPB1 RSA4 NOP6RRP8 RLI1 ARX1 HXT3 VPS74 ATO3 RMT2 CAB1 UTR2 BUD16SNU13 MNN1 HOM3 HIS1 ARG5,6 ALD5 ILV1 KAP123 LOC1 IRC7ZRT1 VRG4 PRP43 NSA1 CGR1 SLX9 ERG1 SDA1 ERG11 PAN5IPI1 HXT5 ARO9 DBP8 UTP9 BAT1 RRT14 SIM1 HIS5 LYS12 AIR1SER33 HIS6 ACO2 ALB1 NOP9 ANB1 RPA12 HAM1 TDA4 EBP2RPC25 OAC1 AAT1 MAE1 MET14 SHB17 RPF2 DRS1 CBF5 PWP1GPN3 BOP2 NNT1 MET17 ILV5 INA1 TSR2 ERG1…
Msn4p	0.1703	0.0125	1	CHA1 NHP2 TSR1 FIT1 MNN1 ALD5 ZRT1 RCK1 PRP43NSA1 NSR1 HXT5 ARO9 ALB1 ANB1 OAC1 RPS28B BOP2 ELO3INA1 TOS6 RPC19 RPB8 RPA43 PUS1 NOG1 NOP4 RPA135 URA7BAP2 AAC3
Ino4p	0.0934	0.0096	1	BFR2 SAM2 UTR2 ANP1 ZRT1 PRP43 YGL039W NSR1SDA1 CBF5 NNT1 NIP1 REV1 NEW1 ECM13 URA7 HMT1
Xbp1p	0.0659	0.0078	1	HXT3 ATO3 IPI1 HXT5 ARO9 MET14 ERG3 BOP2 LYS9ARG1 FDH1 AAC3
Yap5p	0.011	0.0023	1	TPO2 ARG1
Dal82p	0.0055	0.0012	1	RPC11
Msn2p	0.2418	0.0135	1	CHA1 NHP2 TSR1 FIT1 MNN1 ALD5 ZRT1 RCK1 PRP43NSA1 NSR1 HXT5 ARO9 ALB1 ANB1 OAC1 PWP1 RPS28B BOP2ELO3 INA1 RRB1 RNA1 TOS6 RPA49 RPC19 RPC34 ARG1 NOP12RKI1 RPB8 RRS1 RPA43 REV1 PUS1 SVS1 NOG1 NOP4 RPA135TAH18 MET16 URA7 BAP2 AAC3
Cin5p	0.0879	0.0073	1	SAM2 HOM3 RCK1 HXT5 SIM1 TDA4 ERG3 EXG1 MET17ELO3 IMD3 ERG13 YOR062C SRL1 MET16 ECM13
Tec1p	0.2527	0.012	1	RSA4 SYO1 TSR1 RPC11 BFR2 RMT2 UTR2 ARG5,6 NSA1YGL039W PAN5 IPI1 HXT5 ARO9 DBP8 UTP9 RRT14 SIM1 AIR1HIS6 NOP9 RPC25 DRS1 YLR046C UTP13 UTP21 TSR2 BUD22RRB1 RNA1 SCW10 TOS6 REX4 PUS7 SRL1 SFG1 REV1 FDH1CLN2 PUS1 SVS1 ASN1 RBG1 BAP2 UTP18 MTR4
Fhl1p	0.0495	0.0046	1	HXT5 MET17 YHM2 RPC31 LYS9 ARG1 SFG1 MET16ARG3
Rpn4p	0.4396	0.0137	1	HIS7 DUT1 RIB5 CTP1 CHA1 HXT3 SAM2 SNU13 MNN1HOM3 HIS1 ARG5,6 ALD5 VRG4 RCK1 PRP43 CGR1 ERG25TPO2 NSR1 ERG1 ERG11 PAN5 HXT5 ARO9 BAT1 SIM1 HIS5LYS12 SER33 NRE1 PHS1 ANB1 EBP2 RPC25 OAC1 AAT1 MET14SHB17 YEH1 ERG3 UTP13 BOP2 EXG1 MET17 ILV5 ELO3 INA1ERG13 YML018C BUD22 UTP15 SCW10 PGA2 IMP4 ARG8 PRS5ARG1 IZH2 YOR062C BUD21 ORT1 PUS7 SRL1 FSF1 RPA43FDH1 CLN2 NEW1 BMS1 PUS1 SVS1 NOG1 NOP4 RRP12 TAH18…
Ste12p	0.1593	0.0076	1	CHA1 SPB1 SYO1 RMT2 PUF6 FIT1 BUD16 ERG11 HXT5ARO9 SIM1 ANB1 EBP2 OAC1 YLR046C EXG1 TSR2 SCW10TOS6 NOP12 SFG1 FDH1 SAM4 CLN2 SVS1 NOP4 AAC3 ARG3UTP18
Ndt80p	0.0055	0.0005	1	ARO9
Fkh1p	0.0714	0.0049	1	RIB5 UTP4 SAM2 HIS1 HIS5 SER33 MET14 MET17 RRB1SRL1 SAM4 CLN2 MET16
Spt23p	0.0055	0.0005	1	MET14
Met31p	0.2143	0.0077	1	RIB5 CTP1 CHA1 NHP2 FIT1 UTR2 MNN1 ARG5,6 RCK1YGL039W TPO2 ERG11 PAN5 HXT5 BAT1 SER33 NRE1 ANB1TDA4 OAC1 YLR046C ERG3 RPS28B NNT1 MET17 ILV5 PSE1TOS6 RIO2 ARG1 YOR062C SRL1 FSF1 REV1 FDH1 SVS1 TAH18MET16 ECM13

## Sheet: Activators M437
Transcription factors activating transcription of upregulated genes in M437[L] cells
Documented regulations are filtered by:
- Expression evidence;
- TF acting as activator.
Transcription Factor	% in user set	% in S. cerevisiae	p-value	Target ORF/Genes
Stb5p	0.2996	0.0683	1.90032e-10	MAK5 REI1 SPB1 PMP1 PWP2 GGC1 NOP14 DBP10SNQ2 TRM1 HOM2 ATO3 PUF6 CAB1 SIT1 MIG2 ROK1 SDS23YGR035C UTP8 ARN1 RRP4 ERG7 HXT1 UTP9 UTP25 LYS1ACO2 GCD14 SAP185 URB2 LOS1 RRN3 RRP14 URB1 DBP7SRP40 BAS1 ERG3 DAT1 YML096W UTP14 RRN11 BUD22 ERG5UTP15 ECM16 RNT1 TRF5 IPI3 DBP2 AQR1 URK1 DBP6 RGS2LEU9 SFG1 RPA190 FIT2 YAH1 PUS1 RTT10 NAN1 ELP3 RRP12RPA135 RRP9 MEP3 RRP15 HMT1 TAT1
Gat1p	0.5316	0.0516	3.98344e-10	MAK5 YBR238C REI1 EFM2 SPB1 GFD2 AGP1 PMP1CTR86 PWP2 OST4 GGC1 NRP1 NOP14 SYO1 TSR1 DBP10DAS2 FAL1 MAK21 PPH3 VBA4 TRM1 TRM82 CSN9 ATC1 UTP4ATO3 UTP6 IZH1 PUF6 SIT1 CAN1 TCA17 BUD16 PMP2 GIM4KAP123 FTR1 ROK1 POP6 UTP22 UTP8 NSR1 ELP2 PEX21 ARN1YHL012W YHI9 UTP9 BMT5 UTP25 AIR1 APQ12 OPT1 ACO2PHO90 GCD14 UTP10 SAP185 URB2 PXP2 YJR124C LOS1RPS27A OAC1 RRP14 DHR2 URB1 LAC1 DBP7 SRP40 BAS1BMT6 RFU1 D…
Mig2p	0.1266	0.0993	1.48133e-08	PHO3 REI1 PRM7 HXT3 UTP6 IZH1 SIT1 YCK3 HXT1OPT1 SAP185 TPK3 DHR2 DBP7 INA1 CAR2 UTP14 UTP15 RNT1YMR310C FET4 IPI3 AQR1 RCL1 RGS2 FIT2 FIT3 RRP9 TOD6UTP18
Lys14p	0.0169	0.5714	7.71417e-07	LYS2 LYS4 LYS12 LYS1
Rsc30p	0.0886	0.0739	0.00017427	TSR1 SNQ2 ATC1 OPT1 UTP10 OAC1 DHR2 BAS1 RFU1YMR310C AAH1 AQR1 DBP6 YGK3 RCL1 LEU9 TEA1 RPA190VTS1 RPA135 TAT1
Sut1p	0.1688	0.0548	0.000481541	PHO3 GGC1 NRP1 YGR079W HXT1 BMT5 UTP25 AIR1ACO2 PHO90 SAP185 RRN3 RRP14 DHR2 BMT6 RFU1 DIP2TIS11 THI7 CAR2 UTP14 RRN11 BUD22 UTP15 ECM16 RNT1FET4 IPI3 YNL162W-A AAH1 NCS2 DBP2 NOG2 FRE4 TRM11SLP1 VTS1 NAN1 RRP12 RPA135
Pdc2p	0.0169	0.16	0.00119434	PHO3 PET18 THI73 THI7
Snf1p	0.0042	0.25	0.00630697	TPK3
Sef1p	0.0633	0.0595	0.00952865	EFM2 UTP4 SIT1 LOS1 FRE1 FET3 UTP15 FET4 IPI3AQR1 DBP6 TEA1 RTT10 NAN1 TAH18
Met32p	0.7848	0.036	0.0121192	YBR238C REI1 EFM2 SPB1 AGP1 PET18 PMP1 CTR86PWP2 OST4 YDL199C GGC1 RPL41A NRP1 NOP14 RPL41BYDL129W SYO1 TSR1 PRM7 DBP10 SNQ2 DAS2 FAL1 YDR034C-A MAK21 PPH3 FOB1 VBA4 TRM1 HOM2 CSN9 ATC1 UTP6 IZH1PUF6 CAB1 FIT1 YEL067C SIT1 CAN1 MAK10 MTC7 BUD16 PMP2GIM4 ILV1 KAP123 VFA1 YER137C YER138W-A FTR1 TMT1YFL051C RPL22B PHO4 CDC26 IRC7 TPN1 ROK1 SDS23 POP6YGR035C ERG25 YGR079W UTP22 UTP8 NSR1 YGR164W ELP2…
Rpi1p	0.0464	0.0632	0.0128822	ATC1 YCK3 YGR079W GCD14 DAT1 UTP15 IPI3 NAF1DBP6 YOR342C VTS1
Cyc8p	0.0084	0.125	0.0147104	LYP1 TAT1
Mga2p	0.2025	0.0433	0.0190603	PHO3 MAK5 PMP1 PWP2 GGC1 VBA4 TRM1 LYS4 ATO3IZH1 PMP2 KAP123 FTR1 RPL22B IRC7 YGR079W NSR1 LAG1SKG6 ACO2 PHO90 ILV3 YJR124C RPS27A OAC1 LAC1 POM34RFU1 RPS22B INA1 UTP14 FET3 UTP15 RNT1 TRM732 YMR310CFET4 RPL18B IPI3 AAH1 NCS2 URK1 YOR342C VTS1 YAH1 PUS1ELP3 RPA135
Gcr2p	0.2321	0.0418	0.0247994	MAK5 EFM2 GFD2 PWP2 YDL129W SNQ2 TRM1 CSN9ATC1 FIT1 TCA17 IRC7 MIG2 TPN1 YGR079W NSR1 OPT1 ILV3URB2 YJR124C RPS27A AAT1 RRP14 RFU1 DIP2 FRE1 CAR2DAT1 ERG5 ARG7 UTP15 TRM732 YMR310C FET4 RPL18B IPI3YNL162W-A AAH1 NCS2 DBP2 AQR1 URK1 DBP6 YGK3 TRM11RCL1 RGS2 SFG1 VTS1 RTT10 RPA135 TAH18 YLR154C-HYLR264C-A YMR230W-A
Ume6p	0.2532	0.0408	0.0314039	MAK5 REI1 GFD2 PWP2 NRP1 NOP14 YDL129W SYO1TSR1 PRM7 DBP10 YDR034C-A MAK21 TRM1 TRM82 PUF6 SIT1YER138W-A RPL22B CDC26 IRC7 YGR035C YGR079W UTP22NSR1 PEX21 ARN1 YHL012W ERC1 HXT1 OPT1 URB2 OAC1AAT1 THI73 TIS11 FRE1 INA1 UTP14 FET3 UTP15 FET4 RPL18BIPI3 AAH1 DBP6 NOG2 RGS2 LEU9 YOR342C VTS1 YAH1 RTT10CAR1 RPA135 TAH18 RRP9 FMP23 TAT1 UTP18
Mac1p	0.0802	0.0491	0.0321734	VID24 PWP2 YDR034C-A YCK3 YER138W-A IRC7 UTP9ACO2 RRP14 DIP2 FRE1 CTR3 UTP15 IPI3 NAF1 DBP6 RTT10RPA135 CTR1
Yrm1p	0.0042	0.0909	0.0495965	SNQ2
Asg1p	0.0506	0.0465	0.0876908	YDL129W TRM1 ATC1 YCK3 DHR2 UTP14 IPI3 URK1DBP6 RPA190 YOR342C TAH18
Gzf3p	0.0844	0.0426	0.0999215	PHO3 VID24 LYS2 YBR238C REI1 PET18 YDL129W VFA1TPN1 LYS1 ACO2 ILV3 YJR149W THI73 THI7 RRN11 ARG7 AQR1RGS2 PDR12
Hap2p	0.2574	0.0379	0.104723	MAK5 YBR238C SPB1 PWP2 NRP1 NOP14 SYO1 SNQ2VBA4 TRM1 LYS4 UTP4 SIT1 ILV1 KAP123 YCK3 IRC7 ROK1UTP22 ARN2 ERC1 ERG7 UTP25 ACO2 SAP185 URB2 YJR149WLOS1 LAC1 DIP2 TIS11 CRR1 FRE1 THI7 SGD1 INA1 UTP14ERG5 FET3 ARG7 UTP15 ECM16 FET4 LYP1 IPI3 DBP2 URK1DBP6 TEA1 RPA190 YOR342C PDE2 TYW1 RTT10 NAN1 ELP3RRP12 RPA135 TAH18 ASN1 TAT1
Tog1p	0.0422	0.0459	0.109493	SNQ2 YCK3 OAC1 DIP2 UTP15 IPI3 CYB5 DBP6 VTS1HMT1
Hsf1p	0.2785	0.0367	0.153762	PHO3 MAK5 YBR238C YDL129W SYO1 FAL1 MAK21 VBA4TRM1 HOM2 CSN9 ATC1 ATO3 IZH1 PMP2 ILV1 KAP123 VFA1FTR1 TMT1 RPL22B PHO4 CDC26 ROK1 UTP22 NSR1 YHL012WERG7 HXT1 LYS12 HIS6 OPT1 ACO2 PHO90 SAP185 ILV3YJR124C RPS27A OAC1 DHR2 LAC1 FRE1 RPS22B INA1 CAR2HMG1 ERG5 FET4 RPL18B LYP1 RIA1 DBP2 CYB5 URK1 SFG1YOR342C FRE3 TYW1 NAN1 CAR1 PDR12 RPA135 HMT1 FMP23TAT1 UTP18
Pdr8p	0.0127	0.0462	0.169085	SNQ2 TMT1 YGR035C
Ace2p	0.1097	0.0378	0.204394	PHO3 GGC1 LYS4 CAB1 ILV1 FTR1 SDS23 ERG25 LAG1ERC1 LYS12 LYS1 OPT1 ACO2 GCD14 YJR124C LAC1 ERG3DAT1 ARG7 LYP1 NAF1 DBP6 TEA1 YOR342C FIT2
Mot2p	0.0211	0.0403	0.229972	GIM4 TMT1 ERG7 CAR2 PDR12
Stp4p	0.0295	0.0398	0.230454	YDR034C-A YCK3 YER138W-A YGR079W DAT1 IPI3 ROX1
Sfp1p	0.481	0.0347	0.236172	PHO3 LYS2 MAK5 YBR238C REI1 PWP2 GGC1 RPL41ANRP1 NOP14 SYO1 PRM7 DAS2 MAK21 PPH3 VBA4 HOM2TRM82 ATC1 LYS4 UTP4 HXT3 ATO3 PUF6 FIT1 MAK10 MTC7GIM4 ILV1 KAP123 YER138W-A FTR1 TMT1 RPL22B PHO4 TPN1ROK1 SDS23 YGR079W UTP22 UTP8 NSR1 YGR164W ELP2ARN2 YHI9 ERC1 RSC30 ERG7 HXT1 UTP9 LYS12 UTP25 HIS6LYS1 OPT1 ACO2 PHO90 UTP10 ILV3 YJR124C FRE2 RPS27ARRN3 OAC1 URB1 SRP40 BAS1 BMT6 RFU1 DIP2 RPS22B CAR2DAT…
Arg80p	0.0633	0.038	0.239233	MAK5 SNQ2 TRM1 ATC1 SDS23 UTP9 OAC1 DIP2 CAR2UTP14 UTP15 IPI3 DBP6 CAR1 UTP18
Tbs1p	0.0169	0.0392	0.250776	TMT1 IRC7 OAC1 FET4
Pul4p	0.0084	0.037	0.266473	RPA190 VTS1
Gat4p	0.0633	0.0369	0.274024	PHO3 YDL129W YER138W-A MIG2 YGR035C HXT1PHO90 TIS11 FRE1 THI7 AQR1 FRE4 FIT2 PDR12 FMP23
Urc2p	0.0464	0.0364	0.302358	YDR034C-A ATC1 YER138W-A YGR035C UTP25 RPS27AOAC1 UTP14 IPI3 DBP6 YOR342C
Upc2p	0.0633	0.0361	0.303745	PHO3 YDL129W HXT3 SIT1 TMT1 ERG25 ARN1 ERG3THI7 CYB5 AQR1 FRE4 FIT2 FIT3 ROX1
Stb3p	0.0042	0.0286	0.324901	CAR2
Arr1p	0.1561	0.0344	0.368301	PET18 NRP1 YDR034C-A HOM2 REF2 UTP6 MAK10 MTC7YER138W-A RPL22B IRC7 YGR164W OCA5 RSC30 LYS1 ACO2ILV3 BNA1 LOS1 AAT1 RRP14 URB1 RFU1 CRR1 FRE1 CAR2DAT1 UTP14 BUD22 ARG7 AQR1 YAH1 PUS1 TAH18 CTR1 RRP9ASN1
Mal13p	0.0084	0.0286	0.412449	TIS11 FET4
Tod6p	0.0127	0.03	0.426084	GGC1 YGR035C AQR1
YLR278C	0.0591	0.0329	0.442416	ATO3 YGR079W SKG6 UTP9 UTP25 RFU1 DIP2 DAT1UTP14 RNT1 NAF1 CYB5 RCL1 VTS1
War1p	0.0084	0.027	0.447953	PUS1 PDR12
Gsm1p	0.0211	0.0296	0.493399	TMT1 FET3 DBP6 PUS1 RPA135
Wtm2p	0.0211	0.0296	0.493399	YGR079W RRN3 DAT1 UTP15 NAF1
Dal80p	0.0253	0.03	0.498972	PHO3 PET18 PRM7 YCK3 THI73 DBP6
Hms2p	0.0127	0.0265	0.520789	YER138W-A APQ12 PUS1
Com2p	0.0211	0.0286	0.527721	SNQ2 TMT1 OAC1 NAF1 DBP6
Ifh1p	0.0549	0.0307	0.54614	GGC1 RPL41A YER137C RPL22B UTP22 YHI9 HIS6 BNA1RPS27A RPS22B RPL18B RIA1 SFG1
Sdd4p	0.0127	0.0248	0.575292	RPL22B BNA1 CTR1
YKL222C	0.0042	0.0167	0.597769	SNQ2
Sfl1p	0.0802	0.0303	0.61397	LYS2 SNQ2 HOM2 ATO3 YER137C FTR1 TPN1 LYS1 ILV3AAT1 THI73 CAR2 ARG7 RGS2 LEU9 RPA190 PDR12 ASN1YLR285C-A
Cst6p	0.4008	0.0321	0.647855	PHO3 VID24 MAK5 YBR238C SPB1 PET18 PWP2 OST4NRP1 RPL41B YDL129W SYO1 DAS2 VBA4 TRM1 HOM2 CSN9LYS4 HXT3 SIT1 TCA17 BUD16 PMP2 ILV1 KAP123 YER138W-AFTR1 RPL22B IRC7 TPN1 ROK1 POP6 ERG25 YGR079W UTP22UTP8 NSR1 OCA5 LAG1 YHI9 ERC1 RRP4 SKG6 UTP9 BMT5LYS12 UTP25 APQ12 HIS6 OPT1 ACO2 PHO90 GCD14 ILV3 URB2PXP2 YJR124C RPS27A RRN3 OAC1 AAT1 DHR2 LAC1 DBP7SRP40 THI73 ERG3 RFU1 DIP2 THI7 RPS22B INA1 DAT1 H…
Aft2p	0.0591	0.0288	0.655936	PPH3 FIT1 SIT1 FTR1 ARN2 ARN1 FRE2 TIS11 FRE1 FET3ATX1 FIT2 FIT3 LSO1
YPR196W	0.0169	0.024	0.656608	TMT1 YGR079W UTP9 NAF1
Spt2p	0.0084	0.0198	0.657849	FRE2 TRF5
Yrr1p	0.2532	0.0313	0.673667	PHO3 LYS2 REI1 AGP1 PET18 PMP1 GGC1 YDL129WSYO1 PRM7 SNQ2 HOM2 CSN9 HXT3 ATO3 TMT1 MIG2 TPN1YGR035C YGR079W PEX21 ARN2 ARN1 YHI9 HXT1 LYS12 LYS1OPT1 UTP10 ILV3 BNA1 PXP2 RPS27A OAC1 DHR2 TIS11 THI7INA1 CAR2 HMG1 ARG7 RNT1 TRM732 RPL18B ATX1 AAH1AQR1 NOG2 TRM11 SFG1 TEA1 YOR338W FIT2 TYW1 CAR1PDR12 ASN1 HMT1 TAT1 UTP18
Hal9p	0.0295	0.0256	0.692702	GGC1 PRM7 MIG2 ILV3 OAC1 FET4 CTR1
Gat3p	0.0759	0.0287	0.701577	MAK5 NRP1 SYO1 TRM1 ROK1 HXT1 OAC1 BAS1 DIP2UTP14 UTP15 RNT1 IPI3 NAF1 DBP2 DBP6 ELP3 HMT1
Hap1p	0.0717	0.028	0.729607	PHO3 GFD2 SYO1 UTP8 RRP14 DHR2 HMG1 ERG5 FET4AAH1 CYB5 FRE4 SLP1 TYW1 RRP12 ROX1 CTR1
Arg81p	0.038	0.0257	0.733933	PRM7 MAK21 ATO3 YEL067C TMT1 PEX21 CTR3 CAR2CAR1
Mig1p	0.0675	0.0275	0.747461	PHO3 YDL199C GGC1 YDL129W PPH3 ERG25 BNA1TPK3 INA1 ARG7 AQR1 RGS2 PDE2 PUS1 PDR12 CTR1
Rof1p	0.0253	0.0232	0.764133	GFD2 ATO3 IZH1 YGR079W DBP2 YGK3
Yap1p	0.827	0.0325	0.768573	PHO3 VID24 LYS2 MAK5 YBR238C REI1 EFM2 SPB1GFD2 AGP1 PMP1 CTR86 PWP2 OST4 GGC1 RPL41A NRP1NOP14 RPL41B SYO1 TSR1 DBP10 SNQ2 FAL1 YDR034C-AMAK21 VBA4 TRM1 HOM2 TRM82 CSN9 ATC1 LYS4 UTP4 HXT3ATO3 UTP6 IZH1 PUF6 CAB1 YEL067C SIT1 CAN1 MAK10 TCA17BUD16 PMP2 GIM4 ILV1 KAP123 VFA1 YER137C FTR1 TMT1YFL051C RPL22B PHO4 MIG2 ROK1 POP6 YGR035C ERG25YGR079W UTP22 UTP8 NSR1 YGR164W ELP2 PEX21 ARN1OCA5 YHL012…
Azf1p	0.0169	0.0204	0.786067	VID24 DBP2 AQR1 YOR338W
Ime1p	0.0084	0.016	0.790804	YDR034C-A YER138W-A
Gal3p	0.0042	0.0114	0.795991	CAR2
Oaf3p	0.0169	0.0198	0.807508	GGC1 YGR079W RRP14 YOR338W
Cup2p	0.0844	0.0269	0.817724	MAK5 NOP14 SNQ2 TMT1 SDS23 YGR079W UTP9 BNA1LOS1 OAC1 DIP2 UTP14 FET3 ARG7 UTP15 RNT1 IPI3 DBP6YOR342C UTP18
Rtg1p	0.0253	0.0212	0.837206	VID24 ATO3 TMT1 ACO2 CRR1 TRM732
Cat8p	0.0127	0.0169	0.845653	ATO3 TPK3 CTR1
Leu3p	0.0549	0.0243	0.859613	PET18 RPL41A HOM2 PMP2 YER138W-A ILV3 OAC1SRP40 FET3 LDO45 FIT2 PDR12 ROX1
Hot1p	0.0042	0.0097	0.862021	FIT1
Mss11p	0.0633	0.0248	0.865525	YBR238C PRM7 TMT1 YFL051C RPL22B PHO4 UTP22ARN1 LYS12 OPT1 RPS27A OAC1 NOG2 RPA190 CAR1
Sut2p	0.0127	0.0161	0.87171	YGR079W CAR2 YOR342C
Gcr1p	0.1941	0.0285	0.872297	PHO3 RPL41A RPL41B PRM7 SNQ2 HOM2 HXT3 MAK10ILV1 FTR1 RPL22B IRC7 YGR035C ERG25 NSR1 ARN2 LAG1YHI9 HXT1 LYS1 OPT1 ILV3 URB2 YJR124C LOS1 RPS27A LAC1ERG3 FRE1 RPS22B INA1 CAR2 ERG5 FET3 RPL18B RIA1 FIT3YAH1 CAR1 RPA135 TAH18 YMC1 MEP3 ASN1 HMT1 UTP18
YPR015C	0.0338	0.0215	0.877832	REI1 YDL129W ELP2 PHO90 RRP14 TIS11 FIT2 FIT3
Kar4p	0.0928	0.0256	0.894743	GFD2 GGC1 PRM7 TRM1 IRC7 YGR035C NSR1 HXT1LYS1 OPT1 BNA1 YJR124C FRE2 URB1 SRP40 ERG3 BMT6 RCL1YAH1 CTR1 FMP23 TAT1
Hac1p	0.1688	0.0274	0.905058	VID24 LYS2 GFD2 AGP1 GGC1 RPL41A RPL41B HOM2LYS4 RPL22B OCA5 LAG1 YHI9 ERC1 BRL1 ERG7 HXT1 SKG6UTP9 LYS12 APQ12 LYS1 ACO2 BNA1 PXP2 YJR149W FRE2OAC1 AAT1 RPS22B CAR2 ARG7 FET4 DBP2 CYB5 MEP3 ASN1FMP23 YHR175W-A YMR230W-A
Aft1p	0.1308	0.0262	0.918139	PHO3 GGC1 MAK21 FIT1 SIT1 FTR1 NSR1 ARN2 ARN1LYS12 FRE2 RRP14 SRP40 TIS11 FRE1 CAR2 FET3 ARG7 FET4RPL18B ATX1 CYB5 FRE4 LEU9 FRE3 FIT2 FIT3 RRP12 RPA135RRP9 LSO1
YJL206C	0.0084	0.0116	0.929638	TRM732 DBP6
Cha4p	0.0127	0.0139	0.933096	RPL22B OAC1 MEP3
Rgm1p	0.0549	0.022	0.934009	SNQ2 PPH3 ATC1 FIT1 YER138W-A TMT1 PHO90 FRE2OAC1 UTP15 YMR310C DBP6 FRE4
Thi2p	0.0802	0.0238	0.93535	PHO3 VID24 PET18 PPH3 VBA4 LYS4 CAB1 ILV1 SDS23ERC1 LYS1 YJR124C LAC1 SRP40 THI73 ERG3 THI7 LYP1 FIT2
Rds1p	0.0169	0.0153	0.939326	YGR079W DAT1 ERG5 NAF1
Tup1p	0.3249	0.0288	0.939837	PHO3 MAK5 YBR238C REI1 EFM2 SPB1 AGP1 PMP1OST4 SYO1 DAS2 YDR034C-A FOB1 VBA4 TRM1 HOM2 ATC1LYS4 ATO3 BUD16 GIM4 ILV1 KAP123 YER138W-A TMT1 RPL22BIRC7 ROK1 SDS23 YGR079W UTP22 UTP8 NSR1 ELP2 OCA5YHL012W YHI9 ERC1 RRP4 ERG7 SKG6 UTP9 LYS12 UTP25APQ12 HIS6 CFD1 OPT1 ACO2 SAP185 ILV3 URB2 YJR124CYJR149W RPS27A RRN3 OAC1 AAT1 DHR2 DBP7 DIP2 FRE1INA1 HMG1 UTP15 YMR310C LYP1 RIA1 DBP2 URK1 TRM11RCL1 TYW…
Haa1p	0.0633	0.0224	0.941717	MAK5 SNQ2 TRM1 LYS4 SKG6 UTP9 FRE2 LOS1 DIP2DBP6 RGS2 TEA1 RTT10 ELP3 PDR12
Mth1p	0.0253	0.0173	0.947737	DAS2 ATC1 RPL22B POM34 DBP6 RCL1
Ecm22p	0.0675	0.0224	0.949411	PHO3 YDL129W CAB1 SIT1 RPL22B ROK1 ERG25 ERG7ERG3 HMG1 ERG5 IPI3 RGS2 FIT2 TAH18 ROX1
Hap4p	0.1139	0.0247	0.949537	EFM2 SPB1 GFD2 PMP1 PWP2 YDL199C GGC1 SIT1MIG2 PEX21 ARN1 BMT5 DHR2 DBP7 RFU1 CAR2 ARG7 ATX1IPI3 AAH1 DBP2 TRM11 FIT2 RRP9 ASN1 TOD6 FMP23
Zap1p	0.0422	0.02	0.950156	IZH1 SIT1 ILV3 BNA1 RFU1 TIS11 ARG7 FET4 YOR338WTAT1
Sok2p	0.27	0.0279	0.951158	VID24 LYS2 SPB1 PWP2 GGC1 RPL41A NRP1 NOP14PRM7 TRM82 LYS4 UTP4 ATO3 MAK10 ILV1 TMT1 RPL22B IRC7MIG2 ROK1 YGR035C ERG25 UTP8 PEX21 LYS12 UTP25 LYS1ACO2 PHO90 UTP10 ILV3 BNA1 RPS27A RRN3 OAC1 AAT1 URB1BAS1 ERG3 DIP2 YML096W HMG1 ERG5 ARG7 UTP15 RPL18BAAH1 DBP2 CYB5 AQR1 NOG2 FRE4 TRM11 LEU9 FIT2 FIT3PUS1 RRP12 YMC1 CTR1 RRP9 ASN1 HMT1 UTP18
Gis1p	0.0506	0.0204	0.960908	REF2 TMT1 HXT1 LYS1 THI73 TIS11 THI7 AQR1 FRE4FIT2 FIT3 FMP23
Aca1p	0.0169	0.014	0.963948	LYS1 ERG3 DAT1 YAH1
Rfx1p	0.0802	0.0224	0.965991	PHO3 VID24 YDL129W SIT1 YER138W-A YGR035C ARN1HXT1 YJR149W OAC1 DHR2 DBP7 NOG2 RPA190 PDE2 FIT2FIT3 NAN1 RPA135
Rgt1p	0.0338	0.0179	0.966145	GGC1 HXT3 HXT1 LYS1 SRP40 ERG3 DAT1 YAH1
Hap3p	0.0169	0.0134	0.973085	OAC1 AAT1 YOR342C ASN1
Cup9p	0.1055	0.023	0.978396	PHO3 MAK21 HOM2 LYS4 HXT3 ATO3 CAB1 ILV1 FTR1SDS23 LAG1 ERC1 LYS1 ACO2 YJR124C LAC1 ERG3 THI7 ERG5LYP1 FRE3 FIT2 CTR1 MEP3 TAT1
Mga1p	0.0802	0.0214	0.981504	PHO3 AGP1 NRP1 YDL129W YDR034C-A VBA4 ATO3VFA1 YER138W-A YFL051C YHL012W BMT5 OPT1 OAC1 TIS11THI7 NAF1 RGS2 PDR12
Met4p	0.0506	0.0186	0.985516	PHO3 SYO1 TSR1 DBP10 OPT1 UTP10 SAP185 URB1AAH1 DBP2 RGS2 RRP12
Rme1p	0.0506	0.0185	0.985775	VID24 GFD2 YDL199C TPN1 HXT1 ACO2 THI7 FET4 FRE4YOR338W FRE3 FIT3
Msn1p	0.0127	0.0105	0.987887	YER138W-A UTP22 SGD1
Wtm1p	0.0042	0.0053	0.988129	ARG7
Smp1p	0.0127	0.0104	0.988489	YGR035C FRE1 FET3
Yap3p	0.0169	0.0119	0.988692	LYS1 URB1 ERG3 DAT1
Ppr1p	0.0042	0.0052	0.989473	AQR1
Adr1p	0.0633	0.0192	0.990231	REI1 HXT3 ATO3 PMP2 YER138W-A PHO4 IRC7 LYS1OAC1 TIS11 CAR2 LDO45 FET4 UBP10 FRE4
Yhp1p	0.0844	0.0206	0.991512	VID24 YBR238C YDR034C-A YEL067C MIG2 YGR035CERG25 YGR079W HXT1 LYS1 OPT1 ERG3 CRR1 DAT1 IPI3 AQR1YOR338W VTS1 CAR1 ROX1
Stp2p	0.038	0.0161	0.991801	AGP1 ATO3 ERC1 UTP9 DBP7 INA1 DBP2 AQR1 VTS1
Mcm1p	0.1688	0.0239	0.991992	PHO3 PWP2 PRM7 SNQ2 YDR034C-A TRM1 SIT1 MAK10KAP123 YER138W-A FTR1 ERG25 YGR079W NSR1 ARN2 OPT1YJR149W DBP7 BAS1 ERG3 BMT6 TIS11 FRE1 CAR2 FET3RPL18B RIA1 FRE4 SFG1 RPA190 FIT2 FIT3 YAH1 CAR1 RRP12RPA135 TAH18 YMC1 MEP3 HMT1
Rox1p	0.0759	0.0198	0.992819	VID24 YDL129W SIT1 YER138W-A FTR1 MIG2 YGR035CERG25 LAG1 HXT1 HIS6 LYS1 ACO2 ERG3 FET3 AQR1YOR338W ROX1
Gln3p	0.2616	0.0257	0.993676	PHO3 VID24 LYS2 AGP1 YDL199C GGC1 VBA4 HOM2LYS4 ATO3 CAB1 FIT1 SIT1 CAN1 TCA17 ILV1 VFA1 TMT1 PHO4IRC7 MIG2 PEX21 YHL012W LAG1 YHI9 ERC1 LYS12 AIR1 LYS1OPT1 ACO2 ILV3 BNA1 PXP2 YJR124C OAC1 AAT1 URB1 BAS1THI73 THI7 DAT1 FET3 ARG7 YMR310C NAF1 RGS2 LEU9 SFG1TEA1 YOR342C FIT2 YAH1 CAR1 TAH18 YMC1 ROX1 CTR1 MEP3ASN1 FMP23 TAT1
Pho2p	0.0928	0.0207	0.993855	PHO3 EFM2 PWP2 TRM1 UTP4 YGR079W UTP22 LAG1AIR1 CFD1 ILV3 OAC1 UTP14 UTP15 FET4 IPI3 DBP6 RPA190VTS1 ELP3 TAH18 TAT1
Uga3p	0.0127	0.0094	0.994578	OAC1 ARG7 ASN1
Ixr1p	0.2616	0.0255	0.995372	REI1 GFD2 GGC1 PRM7 YDR034C-A TRM82 HXT3 ATO3FIT1 CAN1 TCA17 BUD16 GIM4 YER138W-A RPL22B ERG25NSR1 ARN2 YHL012W LAG1 HXT1 UTP9 AIR1 OPT1 SAP185 ILV3YJR124C RPS27A OAC1 AAT1 DHR2 SRP40 POM34 ERG3 BMT6RFU1 INA1 CAR2 HMG1 TRM732 TRF5 IPI3 YNL162W-A AAH1AQR1 DBP6 RCL1 RGS2 LEU9 SFG1 TEA1 YOR338W YOR342CFIT3 RTT10 PDR12 TAH18 ROX1 MEP3 ASN1 HMT1 UTP18
Swi4p	0.1266	0.0219	0.995401	MAK5 GFD2 OST4 SYO1 DAS2 TRM1 FTR1 TMT1 RPL22BSDS23 YGR035C YGR079W PHO90 YJR149W AAT1 SRP40 ERG3THI7 DAT1 ERG5 UTP15 YMR310C TRF5 IPI3 DBP6 FRE4 SFG1YOR338W VTS1 ROX1
Opi1p	0.0169	0.0107	0.995794	GGC1 SNQ2 TCA17 CAR2
Flo8p	0.0802	0.0194	0.99581	GFD2 PRM7 FOB1 YER138W-A ROK1 ARN1 BRL1 LYS1OPT1 ILV3 OAC1 SRP40 RPS22B CAR2 ARG7 DBP6 TEA1RPA190 PDR12
Swi5p	0.0295	0.0138	0.995916	VID24 LYS1 LAC1 ERG3 DAT1 FIT2 CTR1
Stp1p	0.0675	0.0184	0.996053	AGP1 PPH3 ATO3 ERC1 UTP9 AIR1 OPT1 RPS27A OAC1DBP7 INA1 DBP2 AQR1 VTS1 YMC1 TAT1
Sip4p	0.0042	0.0044	0.996149	YDL199C
Ert1p	0.0042	0.0044	0.996489	THI73
Gal4p	0.1055	0.0204	0.997453	PHO3 VID24 GGC1 VBA4 HOM2 LYS4 HXT3 ILV1 SDS23LAG1 ERC1 LYS1 YJR124C LAC1 SRP40 ERG3 THI7 INA1 CAR2ERG5 LDO45 LYP1 FIT2 YAH1 CTR1
Pho4p	0.1013	0.02	0.997788	PHO3 VID24 PMP1 NRP1 VBA4 CSN9 SIT1 PHO4 CDC26YHL012W YHI9 ERC1 BRL1 RRP4 SKG6 UTP9 RPS27A FRE1RPS22B TRM732 NCS2 FIT2 FIT3 ASN1
Cad1p	0.0295	0.0124	0.998866	SNQ2 UTP6 MTC7 YER138W-A UTP25 PHO90 OAC1
Pip2p	0.1181	0.0202	0.998922	GGC1 PRM7 PPH3 VBA4 LYS4 HXT3 ATO3 ILV1 SDS23YGR035C ARN2 LAG1 ERC1 RSC30 SKG6 LYS1 YJR124CYJR149W LAC1 ERG3 THI7 ERG5 LDO45 LYP1 YOR338W FRE3FIT2 FIT3
Crz1p	0.0675	0.0169	0.999092	TSR1 PUF6 ROK1 UTP8 LAC1 TIS11 FRE1 UTP15 NOG2TRM11 RCL1 RGS2 YOR338W FRE3 NAN1 TOD6
Hap5p	0.0169	0.0091	0.999233	PPH3 LYS4 SDS23 AAT1
Rtg3p	0.038	0.0135	0.999256	ATO3 RPL22B LYS12 LYS1 ACO2 ILV3 RPS27A OAC1ARG7
Mot3p	0.0591	0.0158	0.999415	PHO3 GGC1 HXT3 HXT1 ILV3 ERG3 FRE1 THI7 ERG5FET3 FRE4 VTS1 FIT3 ROX1
Sko1p	0.0633	0.0162	0.999415	PHO3 GGC1 HOM2 SIT1 LYS1 BNA1 OAC1 CAR2 FET3DBP6 RPA190 YOR342C FIT3 ELP3 ROX1
Abf1p	0.1308	0.0203	0.999433	PHO3 NRP1 SYO1 SNQ2 YDR034C-A PPH3 VBA4 HOM2TRM82 HXT3 ATO3 YER138W-A IRC7 TPN1 YHI9 ERC1 HIS6CFD1 LYS1 OPT1 ACO2 YJR149W LAC1 BAS1 THI7 CAR2 ARG7YMR310C RPL18B PUS1 CAR1
Rim101p	0.1603	0.0214	0.999435	VID24 LYS2 YBR238C PMP1 VBA4 HOM2 ATC1 LYS4HXT3 IZH1 FIT1 PMP2 FTR1 YGR035C YHI9 HXT1 LYS12 LYS1ACO2 PHO90 ILV3 LOS1 OAC1 LAC1 CTR3 INA1 HMG1 ERG5FET3 ARG7 TRM732 FET4 AQR1 FRE4 PDR12 YCR024C-BYER053C-A YLR285C-A
Ash1p	0.0042	0.0033	0.999701	CAR2
Sum1p	0.0295	0.0113	0.999715	OST4 PRM7 LAG1 HXT1 LYS1 ILV3 FET4
Dal81p	0.0084	0.0053	0.99977	AGP1 OAC1
Mbp1p	0.0675	0.0157	0.99982	PHO3 NRP1 SIT1 YER138W-A ERG25 TIS11 FRE1 FET3TRM732 AQR1 DBP6 RCL1 SFG1 FIT2 ROX1 MEP3
Yap7p	0.0338	0.0115	0.999861	SDS23 LYS1 LAC1 ERG3 THI7 LDO45 LYP1 FIT2
Tos8p	0.0169	0.0077	0.99991	AGP1 YGR079W PEX21 THI7
Hms1p	0.0802	0.0161	0.999919	PHO3 PET18 CTR86 GGC1 HOM2 LYS4 ILV1 YER138W-ASDS23 LYS1 LAC1 ERG3 THI7 ERG5 LDO45 LYP1 FIT2 FIT3FMP23
Aro80p	0.0084	0.0047	0.999955	VID24 PPH3
Rlm1p	0.0295	0.0099	0.999971	PHO3 YDL199C HXT1 ARG7 RPL18B YLR154C-HYLR264C-A
Rds2p	0.0169	0.0071	0.999976	ATO3 LYS1 ERG3 FIT2
Rph1p	0.0295	0.0098	0.999976	SIT1 ACO2 ILV3 OAC1 FET3 DBP6 ELP3
Yox1p	0.0633	0.0139	0.999979	VID24 YDR034C-A MIG2 YGR035C YGR079W YHL012WHXT1 LYS1 OPT1 DAT1 AQR1 FRE4 YOR338W VTS1 ROX1
Oaf1p	0.0464	0.0119	0.999987	PRM7 YGR035C YGR079W ACO2 UTP14 ARG7 IPI3 AAH1SLP1 SFG1 YOR342C
Mal33p	0.0211	0.0078	0.999988	LYS4 YGR079W ACO2 DBP6 PUS1
Pdr3p	0.73	0.0289	0.999993	PHO3 VID24 MAK5 YBR238C REI1 EFM2 SPB1 GFD2AGP1 PMP1 CTR86 PWP2 OST4 RPL41A NRP1 NOP14 RPL41BSYO1 TSR1 PRM7 DBP10 SNQ2 FAL1 YDR034C-A MAK21 PPH3FOB1 VBA4 TRM1 HOM2 TRM82 CSN9 ATC1 LYS4 UTP4 HXT3ATO3 UTP6 IZH1 PUF6 YEL067C MTC7 BUD16 PMP2 GIM4 ILV1KAP123 YCK3 VFA1 YER137C YER138W-A FTR1 RPL22B PHO4CDC26 MIG2 ROK1 YGR035C ERG25 YGR079W UTP22 UTP8NSR1 YGR164W ELP2 PEX21 ARN2 OCA5 YHL012W LAG1 YHI9ER…
Hcm1p	0.0042	0.0023	0.999996	PUS1
Tye7p	0.0717	0.0138	0.999997	VBA4 LYS4 CAB1 ILV1 SDS23 ERC1 LYS1 ACO2 YJR149WFRE2 SRP40 ERG3 THI7 CAR2 LDO45 LYP1 TEA1
Skn7p	0.0633	0.013	0.999997	GGC1 YDL129W HOM2 KAP123 YCK3 LYS1 FRE1 THI7LDO45 YMR310C RGS2 SFG1 YAH1 ROX1 CTR1
Cbf1p	0.5949	0.027	0.999997	PHO3 LYS2 YBR238C EFM2 SPB1 AGP1 PWP2 OST4GGC1 RPL41A NRP1 NOP14 SYO1 TSR1 DBP10 SNQ2 YDR034C-A MAK21 TRM1 HOM2 TRM82 ATC1 LYS4 UTP6 CAB1 SIT1MAK10 TCA17 PMP2 KAP123 VFA1 YER138W-A FTR1 YFL051CRPL22B CDC26 MIG2 TPN1 ROK1 SDS23 POP6 YGR079W UTP22UTP8 NSR1 ELP2 PEX21 ARN1 OCA5 YHL012W LAG1 YHI9 ERC1RSC30 RRP4 ERG7 HXT1 SKG6 UTP9 LYS12 UTP25 AIR1 APQ12HIS6 CFD1 LYS1 ACO2 PHO90 UTP10 SAP185 ILV3 URB2…
Rsf2p	0.0464	0.0111	0.999998	MTC7 BUD16 YFL051C YGR164W HXT1 DBP7 INA1 AQR1FRE4 TEA1 YDR524W-A
Reb1p	0.0506	0.0115	0.999998	PHO3 HOM2 PUF6 IRC7 LYS12 LYS1 ILV3 OAC1 ARG7RPL18B CAR1 MEP3
Put3p	0.0295	0.0086	0.999998	GGC1 LYS1 YJR149W URB1 LAC1 ERG3 YMR310C
Dal82p	0.0295	0.0086	0.999998	PRM7 SNQ2 TMT1 FRE2 CAR2 RIA1 PDR12
Mig3p	0.1139	0.0162	0.999999	GGC1 YDL129W SNQ2 HXT3 FIT1 MTC7 GIM4 YER137CYER138W-A YFL051C MIG2 POP6 YGR035C YGR079W BRL1 ILV3OAC1 THI73 CTR3 DAT1 YMR310C ATX1 VTS1 FIT2 FIT3 TOD6YMR001C-A
Yap5p	0.0338	0.0091	0.999999	PHO3 YDR034C-A YER138W-A YGR035C TIS11 FET3TYW1 PDR12
Tbf1p	0.0042	0.002	1	DBP7
Phd1p	0.0211	0.0065	1	SDS23 LYS1 THI73 DAT1 YAH1
Bas1p	0.2532	0.02	1	EFM2 DAS2 YDR034C-A VBA4 TRM1 ATC1 ATO3YEL067C SIT1 TCA17 CDC26 IRC7 TPN1 YGR035C UTP22 NSR1LAG1 OPT1 ACO2 PHO90 SAP185 ILV3 YJR124C RPS27A OAC1AAT1 SRP40 BAS1 ERG3 RFU1 DIP2 INA1 CAR2 DAT1 YML096WUTP14 FET3 UTP15 YMR310C FET4 RPL18B AAH1 NCS2 CYB5URK1 DBP6 SFG1 YOR342C VTS1 RTT10 ELP3 RPA135 TAH18RRP9 TAT1 YCR024C-B YLR154C-H YLR285C-A YMR001C-AYMR230W-A
Xbp1p	0.0759	0.0117	1	PHO3 VID24 AGP1 NRP1 YDL129W HXT3 ATO3 YGR079WHXT1 ERG3 TIS11 CAR2 ARG7 AQR1 YOR338W PDR12 ROX1FMP23
Met28p	0.481	0.024	1	LYS2 MAK5 YBR238C SPB1 PWP2 NRP1 NOP14 RPL41BYDL129W SYO1 DBP10 MAK21 PPH3 FOB1 TRM1 TRM82 ATC1REF2 LYS4 UTP4 PUF6 CAB1 SIT1 MAK10 TCA17 GIM4 ILV1KAP123 YCK3 VFA1 YER138W-A RPL22B IRC7 MIG2 TPN1 ROK1POP6 YGR079W UTP22 UTP8 NSR1 ELP2 PEX21 OCA5YHL012W LAG1 YHI9 ERC1 BRL1 RSC30 HXT1 SKG6 UTP9LYS12 UTP25 AIR1 ACO2 PHO90 UTP10 ILV3 URB2 OAC1 RRP14DHR2 SRP40 BAS1 POM34 BMT6 RFU1 SGD1 RPS22B CTR3CAR2 D…
Pdr1p	0.5401	0.0245	1	PHO3 VID24 MAK5 YBR238C AGP1 PET18 PMP1 CTR86PWP2 OST4 DBP10 SNQ2 HOM2 TRM82 ATC1 REF2 LYS4 UTP4HXT3 ATO3 UTP6 IZH1 PUF6 CAB1 YEL067C SIT1 CAN1 MAK10TCA17 MTC7 BUD16 PMP2 ILV1 KAP123 YCK3 YER137C FTR1TMT1 RPL22B CDC26 MIG2 TPN1 ROK1 SDS23 POP6 YGR035CERG25 YGR079W NSR1 ELP2 ARN2 OCA5 LAG1 YHI9 ERC1RSC30 ERG7 HXT1 BMT5 LYS12 UTP25 APQ12 HIS6 CFD1 LYS1OPT1 ACO2 BNA1 YJR149W LOS1 RRN3 OAC1 AAT1 LAC1…
Fkh2p	0.1139	0.0131	1	MAK5 SYO1 ATC1 SIT1 YCK3 ROK1 YGR079W NSR1BMT5 URB2 DIP2 FRE1 UTP14 UTP15 RNT1 IPI3 AAH1 NAF1DBP2 URK1 DBP6 TRM11 YOR342C ELP3 RPA135 TAH18 RRP9
Rap1p	0.1899	0.0163	1	PHO3 VID24 PET18 YDL199C GGC1 RPL41B HOM2 CAN1PMP2 YER138W-A RPL22B PHO4 NSR1 LAG1 YHI9 ERC1 LYS12HIS6 LYS1 ACO2 ILV3 BNA1 YJR124C RPS27A OAC1 SRP40THI73 ERG3 FRE1 THI7 RPS22B CAR2 ERG5 RPL18B DBP2 FRE4SFG1 FRE3 FIT2 FIT3 YAH1 TYW1 CAR1 RPA135 MEP3
Ino4p	0.0802	0.0107	1	PRM7 UTP6 IZH1 NSR1 RSC30 FRE2 DHR2 THI7 RNT1LYP1 UBP10 AAH1 AQR1 URK1 VTS1 MEP3 HMT1 TAT1YLR285C-A
Msn4p	0.1519	0.0145	1	LYS2 AGP1 CTR86 YDL199C GGC1 TSR1 IZH1 FIT1RPL22B UTP22 UTP8 NSR1 ARN1 YHL012W LAG1 APQ12YJR149W OAC1 LAC1 RPS22B CTR3 INA1 CAR2 FET3 ATX1AAH1 AQR1 VTS1 FIT2 PUS1 RTT10 RPA135 CTR1 RRP9 MEP3FMP23
Tec1p	0.2827	0.0175	1	VID24 CTR86 PWP2 YDL199C NOP14 YDL129W SYO1TSR1 PRM7 DBP10 YDR034C-A FOB1 TRM1 CSN9 ATC1 REF2MAK10 MTC7 YCK3 VFA1 YER138W-A TMT1 TPN1 YGR035CUTP8 YGR164W SKG6 UTP9 BMT5 AIR1 HIS6 CFD1 BNA1 URB2FRE2 LOS1 RRN3 RRP14 DHR2 SRP40 TIS11 CRR1 FRE1 CAR2YML096W RRN11 BUD22 LDO45 TRM732 IPI3 RIA1 NAF1 DBP2URK1 YGK3 TRM11 SLP1 SFG1 YOR338W FRE3 PUS1 CAR1CTR1 ASN1 YBL071C FMP23 UTP18
Gcn4p	0.6329	0.0248	1	PHO3 VID24 LYS2 MAK5 YBR238C REI1 EFM2 SPB1AGP1 PET18 CTR86 PWP2 OST4 YDL199C GGC1 NRP1 NOP14YDL129W PRM7 SNQ2 DAS2 FAL1 YDR034C-A PPH3 FOB1 TRM1HOM2 TRM82 LYS4 HXT3 ATO3 UTP6 IZH1 CAB1 CAN1 MAK10TCA17 BUD16 ILV1 KAP123 YCK3 VFA1 YER138W-A FTR1 TMT1PHO4 CDC26 IRC7 MIG2 TPN1 ROK1 SDS23 YGR035C YGR079WUTP8 PEX21 OCA5 YHI9 BRL1 RRP4 ERG7 HXT1 UTP9 BMT5LYS12 AIR1 APQ12 HIS6 CFD1 LYS1 OPT1 ACO2 PHO90 …
Rpn4p	0.4641	0.0189	1	PHO3 VID24 LYS2 MAK5 YBR238C EFM2 AGP1 PET18PMP1 CTR86 YDL199C GGC1 NRP1 NOP14 DBP10 SNQ2 FOB1VBA4 HOM2 CSN9 REF2 LYS4 HXT3 UTP6 IZH1 YEL067C SIT1CAN1 MAK10 MTC7 PMP2 FTR1 TMT1 PHO4 CDC26 TPN1 SDS23ERG25 YGR079W UTP8 NSR1 OCA5 LAG1 ERC1 BRL1 RSC30HXT1 LYS12 APQ12 LYS1 OPT1 PHO90 UTP10 BNA1 URB2 PXP2LOS1 RRN3 OAC1 AAT1 RRP14 SRP40 POM34 ERG3 RFU1 TIS11CRR1 FRE1 THI7 SGD1 RPS22B INA1 CAR2 UTP14 HMG…
Met31p	0.2321	0.0108	1	PHO3 LYS2 REI1 AGP1 PMP1 CTR86 OST4 YDL199CRPL41A RPL41B YDL129W SNQ2 YDR034C-A FOB1 FIT1 SIT1MAK10 VFA1 YER138W-A MIG2 PEX21 YHL012W RSC30 APQ12CFD1 LYS1 OPT1 PXP2 YJR124C YJR149W OAC1 DHR2 URB1LAC1 POM34 ERG3 CRR1 FRE1 SGD1 CTR3 CAR2 HMG1 ERG5LDO45 YMR310C NCS2 RGS2 FIT3 YAH1 PDR12 TAH18 ROX1CTR1 MEP3 FMP23
Cin5p	0.0675	0.0073	1	VID24 YDL199C SNQ2 PPH3 CSN9 LYS4 CDC26 SDS23ERC1 ERG7 LYS1 OPT1 ERG3 THI7 LYP1 FIT2
Msn2p	0.1983	0.0144	1	LYS2 AGP1 CTR86 YDL199C GGC1 TSR1 ATC1 IZH1 FIT1YCK3 RPL22B UTP22 UTP8 NSR1 ARN1 YHL012W LAG1 HXT1APQ12 YJR149W OAC1 LAC1 TIS11 RPS22B CTR3 INA1 CAR2YML096W UTP14 FET3 LDO45 RNT1 ATX1 AAH1 DBP2 AQR1RPA190 VTS1 FIT2 FIT3 PUS1 RTT10 ELP3 RPA135 TAH18 MEP3FMP23
Ste12p	0.2532	0.0157	1	YBR238C SPB1 CTR86 PWP2 NRP1 NOP14 YDL129WSYO1 PRM7 SNQ2 YDR034C-A TRM1 CSN9 REF2 PUF6 FIT1MAK10 MTC7 BUD16 YCK3 VFA1 YER137C YER138W-A PHO4POP6 UTP22 BRL1 RSC30 SKG6 APQ12 ILV3 URB2 YJR124CTPK3 RRN3 OAC1 RRP14 LAC1 DBP7 SRP40 BAS1 THI73 CRR1FRE1 THI7 RPS22B CTR3 YML096W RRN11 RNT1 YMR310CFET4 SFG1 TEA1 FRE3 PDR12 ROX1 RRP9 MEP3 UTP18
Fhl1p	0.0549	0.0067	1	AGP1 GGC1 RPL22B PHO4 YHI9 HXT1 BNA1 RPS22BUBP10 FRE4 SFG1 YDR003W-A YER053C-A
Fkh1p	0.0591	0.0053	1	GGC1 PRM7 UTP4 SIT1 FTR1 TMT1 LYS1 BNA1 THI73FRE1 FET3 ARG7 DBP6 ROX1
Ino2p	0.0295	0.0046	1	PRM7 SNQ2 YER138W-A ERG7 OAC1 ERG3 ARG7
Ndt80p	0.0169	0.0018	1	SNQ2 TMT1 OCA5 TRM732
Spt23p	0.0042	0.0005	1	PDR12

## Sheet: Inhibitors Pet
Transcription factors supressing transcription of downregulated genes in Pet[L] cells
Documented regulations are filtered by:
- Expression evidence;
- TF acting as inhibitor.
Transcription Factor	% in user set	% in S. cerevisiae	p-value	Target ORF/Genes
Leu3p	0.5714	0.0299	5.79e-13	HIS7 HIS4 ARO3 HOM2 ARO8 TRP5 ARG4 HIS5 LYS1BNA1 CPA2 ARG7 LEU4 ARG8 ARG1 LYS20
Yrr1p	0.8571	0.0125	6.234e-12	LYS2 PHO89 HIS4 GGC1 ARO3 HOM2 SSA4 TMT1 ARO8TRP5 ARG4 YHI9 HIS5 LYS12 LYS1 BNA1 CPA2 ARG7 SNO1SNZ1 LEU4 ARG1 HSP26 LYS20
Ume6p	0.6071	0.0115	6.48303e-07	PHO89 GGC1 ARO3 TMT1 ARG4 YHI9 HIS5 LYS12 LYS1YIR042C BNA1 CTR3 ARG7 SNO1 SNZ1 ARG1 HSP26
Eds1p	0.1429	0.0294	0.000161421	HIS5 LYS12 LYS1 LYS20
Stp1p	0.3571	0.0115	0.000246511	PHO89 HIS4 TMT1 ARG4 HIS5 LYS1 YIR042C ARG7ARG1 HSP26
Sfl1p	0.2857	0.0127	0.000447579	HIS4 GGC1 ARG4 YHI9 HIS5 ARG7 SNO1 SNZ1
Lap3p	0.0357	0.0312	0.00684968	ARG1
Stb3p	0.0357	0.0286	0.00815748	PHO89
Nrg2p	0.0714	0.0174	0.00996506	PHO89 CTR3
YKL222C	0.0357	0.0167	0.0228476	PHO89
Pdr8p	0.0357	0.0154	0.0265286	PHO89
Ngg1p	0.0357	0.0145	0.0296353	PHO89
Sum1p	0.1786	0.0081	0.0302968	PHO89 BNA1 CTR3 SNO1 SNZ1
Mal13p	0.0357	0.0143	0.0304338	PHO89
Pdr1p	0.8571	0.0046	0.0348385	HIS7 PHO89 HIS4 GGC1 ARO3 HOM2 SSA4 TMT1 ARO8TRP5 ARG4 YHI9 HIS5 LYS12 LYS1 CPA2 CTR3 ARG7 SNO1SNZ1 ARG8 ARG1 HSP26 LYS20
Bas1p	0.5714	0.0053	0.0352505	HIS4 ARO3 SSA4 TMT1 YHI9 LYS12 LYS1 YIR042C BNA1CPA2 CTR3 ARG7 SNO1 SNZ1 ARG1 HSP26
Dal80p	0.0714	0.01	0.0424951	PHO89 YHI9
Mig3p	0.3571	0.006	0.0439914	PHO89 HIS4 GGC1 ARO3 ARO8 TRP5 YHI9 SNZ1 LEU4LYS20
Arg81p	0.1071	0.0086	0.0459523	PHO89 ARG8 ARG1
Pdr3p	0.9286	0.0043	0.048195	LYS2 HIS7 HIS4 GGC1 ARO3 HOM2 SSA4 TMT1 ARO8TRP5 ARG4 YHI9 HIS5 LYS12 LYS1 BNA1 CPA2 CTR3 ARG7SNO1 SNZ1 LEU4 ARG8 ARG1 HSP26 LYS20
Spt2p	0.0357	0.0099	0.0590949	ARO3
Hms2p	0.0357	0.0088	0.0719663	PHO89
Gal80p	0.0357	0.0087	0.0741947	ARG1
Msn2p	0.5714	0.0049	0.0793927	LYS2 PHO89 HIS4 GGC1 ARO3 HOM2 ARG4 HIS5 LYS12LYS1 CPA2 CTR3 ARG7 ARG1 HSP26 LYS20
Hap5p	0.1071	0.0068	0.0905304	ARG4 BNA1 ARG1
Rsc30p	0.0714	0.007	0.0984198	PHO89 BNA1
Met4p	0.1429	0.0062	0.103441	TMT1 ARG4 SNZ1 ARG1
Rme1p	0.1429	0.0062	0.103963	PHO89 LYS12 ARG1 LYS20
Mig2p	0.0714	0.0066	0.11308	PHO89 YHI9
Xbp1p	0.2857	0.0052	0.127798	GGC1 HOM2 TMT1 ARO8 LYS12 LYS1 ARG7 LEU4
Zap1p	0.1071	0.006	0.128863	PHO89 GGC1 HSP26
Swi4p	0.25	0.0051	0.151816	LYS2 YIR042C BNA1 CPA2 ARG7 SNZ1 ARG1
Yap1p	0.8929	0.0041	0.171205	HIS7 HIS4 GGC1 ARO3 HOM2 SSA4 TMT1 ARO8 TRP5ARG4 YHI9 HIS5 LYS12 LYS1 YIR042C CPA2 CTR3 ARG7 SNO1SNZ1 LEU4 ARG8 ARG1 HSP26 LYS20
Stp2p	0.1071	0.0054	0.172351	PHO89 TMT1 HSP26
YPR015C	0.0714	0.0054	0.177146	HOM2 ARG7
Azf1p	0.0357	0.0051	0.178802	PHO89
Opi1p	0.0714	0.0053	0.180103	ARG4 YIR042C
Mig1p	0.1071	0.0052	0.190634	PHO89 GGC1 ARG1
Arg80p	0.0714	0.0051	0.200172	ARG8 ARG1
Tda9p	0.0357	0.0045	0.219004	PHO89
Rdr1p	0.0357	0.0043	0.235055	ARG8
Asg1p	0.0357	0.0039	0.268856	PHO89
Rds1p	0.0357	0.0038	0.273277	ARO8
Rox1p	0.1429	0.0044	0.281727	HOM2 YIR042C ARG1 HSP26
Rtg1p	0.0357	0.0035	0.305677	PHO89
Ecm22p	0.1071	0.0042	0.305754	PHO89 GGC1 ARG1
Nrg1p	0.0714	0.004	0.310318	PHO89 CTR3
Aft1p	0.1786	0.0042	0.313528	PHO89 YIR042C SNO1 SNZ1 HSP26
Yhp1p	0.1429	0.0041	0.332541	LYS2 BNA1 SNO1 ARG1
Urc2p	0.0357	0.0033	0.333518	ARG8
Ash1p	0.0357	0.0033	0.340806	PHO89
Ixr1p	0.3571	0.0041	0.346075	HIS4 SSA4 TMT1 ARO8 ARG4 YHI9 YIR042C ARG7 LEU4ARG1
Pho2p	0.1429	0.0038	0.40871	TMT1 BNA1 CTR3 SNO1
Kar4p	0.1071	0.0035	0.442363	SSA4 ARG8 ARG1
Mal33p	0.0714	0.0031	0.465497	CTR3 SNZ1
Mot3p	0.1071	0.0034	0.466238	LYS12 YIR042C BNA1
Mga1p	0.1071	0.0034	0.467151	HOM2 YIR042C ARG1
Skn7p	0.1429	0.0035	0.481414	LYS2 HIS4 ARG1 LYS20
Upc2p	0.0357	0.0024	0.490643	ARG1
Ifh1p	0.0357	0.0024	0.500978	SNZ1
YLR278C	0.0357	0.0024	0.503542	LEU4
Aro80p	0.0357	0.0023	0.508647	ARG1
Pho4p	0.1429	0.0033	0.517804	SNO1 SNZ1 ARG1 HSP26
Rph1p	0.0714	0.0028	0.541459	CTR3 HSP26
Cup2p	0.0714	0.0027	0.570651	ARG8 ARG1
Rpn4p	0.7857	0.0038	0.5961	LYS2 HIS7 PHO89 HIS4 GGC1 ARO3 HOM2 TMT1 ARO8TRP5 ARG4 YHI9 HIS5 LYS12 CPA2 CTR3 ARG7 SNZ1 LEU4ARG8 ARG1 LYS20
Dal82p	0.0714	0.0025	0.632821	CPA2 ARG8
Hap4p	0.1071	0.0027	0.639277	LYS1 BNA1 HSP26
Mga2p	0.1071	0.0027	0.652156	SSA4 BNA1 SNZ1
Mcm1p	0.1786	0.003	0.66993	HIS5 LYS1 ARG7 LEU4 ARG1
Gis1p	0.0357	0.0017	0.68431	ARG8
Mss11p	0.0357	0.0017	0.700773	PHO89
Oaf1p	0.0714	0.0022	0.719865	SSA4 HSP26
Gat3p	0.0357	0.0016	0.719975	LYS12
Abf1p	0.1429	0.0026	0.747146	HIS7 SSA4 YIR042C HSP26
Rtg3p	0.0357	0.0015	0.753133	BNA1
Yap6p	0.0714	0.002	0.757726	PHO89 ARO8
Rsf2p	0.0714	0.002	0.766724	YHI9 ARG8
Ace2p	0.0357	0.0015	0.767379	BNA1
Mbp1p	0.0714	0.002	0.786338	HIS4 YIR042C
Gcr2p	0.1071	0.0023	0.786403	HIS4 TMT1 BNA1
Gcr1p	0.1429	0.0025	0.79381	BNA1 CPA2 SNO1 SNZ1
Sut1p	0.0357	0.0014	0.796475	HSP26
Adr1p	0.0357	0.0013	0.827643	ARG1
Put3p	0.0357	0.0012	0.844523	ARG1
Hac1p	0.1071	0.0021	0.853339	PHO89 GGC1 ARG1
Rfx1p	0.0357	0.0012	0.861848	YIR042C
Gln3p	0.2143	0.0025	0.884069	SSA4 ARG4 BNA1 SNZ1 LEU4 ARG1
Cst6p	0.2857	0.0027	0.886008	LYS1 BNA1 CPA2 SNO1 SNZ1 ARG8 ARG1 HSP26
Crz1p	0.0357	0.0011	0.901708	CPA2
Msn4p	0.2143	0.0024	0.903416	PHO89 SSA4 CTR3 SNZ1 HSP26 LYS20
Flo8p	0.0357	0.001	0.912621	PHO89
Pip2p	0.0714	0.0014	0.929667	BNA1 HSP26
Yox1p	0.0357	0.0009	0.938925	HSP26
Arr1p	0.0357	0.0009	0.939152	PHO89
Ino2p	0.0714	0.0013	0.953922	YIR042C ARG1
Hms1p	0.0357	0.0008	0.958483	ARG1
Fhl1p	0.1071	0.0015	0.96852	SNO1 SNZ1 LYS20
Sok2p	0.1429	0.0017	0.971526	ARO3 SSA4 LEU4 HSP26
Rim101p	0.0714	0.0011	0.982967	CTR3 HSP26
Ino4p	0.0714	0.0011	0.983033	PHO89 YIR042C
Hsf1p	0.0714	0.0011	0.984555	ARG7 ARG1
Hap2p	0.0357	0.0006	0.992995	BNA1
Gat1p	0.1071	0.0012	0.995399	TMT1 ARG7 SNO1
Ndt80p	0.0714	0.0009	0.996672	HOM2 ARG8
Tec1p	0.25	0.0018	0.997967	PHO89 ARG7 SNZ1 ARG8 ARG1 HSP26 LYS20
Sfp1p	0.1786	0.0015	0.998209	SSA4 YHI9 SNZ1 ARG8 HSP26
Met31p	0.4286	0.0024	0.998442	HIS7 ARO3 HOM2 TMT1 ARO8 YHI9 LYS12 YIR042CCPA2 SNZ1 ARG8 LYS20
Fkh2p	0.0357	0.0005	0.999107	YIR042C
Met28p	0.3571	0.0021	0.999208	HOM2 TRP5 HIS5 LYS1 BNA1 SNZ1 ARG8 ARG1 HSP26LYS20
Rap1p	0.0714	0.0007	0.999819	SNZ1 ARG1
Ste12p	0.1786	0.0013	0.999892	ARG4 YHI9 ARG7 ARG1 LYS20
Fkh1p	0.0357	0.0004	0.999959	ARG1
Cbf1p	0.25	0.0013	1	ARO3 TMT1 ARO8 ARG4 HIS5 BNA1 HSP26
Met32p	0.0357	0.0002	1	PHO89
Gcn4p	0.1786	0.0008	1	SSA4 LYS12 YIR042C CTR3 HSP26

## Sheet: Inhibitors Spo
Transcription factors supressing transcription of downregulated genes in Spo[L] cells
Documented regulations are filtered by:
- Expression evidence;
- TF acting as inhibitor.
Transcription Factor	% in user set	% in S. cerevisiae	p-value	Target ORF/Genes
Mal33p	0.4478	0.0469	1e-15	SPL2 SRY1 FAS1 MRPL38 MRP49 PIR1 YKL162C RCN1APE2 RPS27A RSM22 SDH3 MRPL31 CMC1 HAP4 CYT2 YNK1MDM35 SFK1 BYE1 MRP17 DID4 MRPL13 DID2 MRS4 PAM17SIS2 MRPL20 TVP38 PTR2
Sut1p	0.3433	0.0315	1.61791e-08	HSP78 MZM1 YHB1 RIE1 MAM33 MIA40 MST1 MRPL38YKL162C MRPL31 CMC1 HAP4 CYT2 YNK1 MDM35 SFK1 GPX1MRPL13 PAM17 MRPL20 PTR2 COX19 CIP1
Cup2p	0.2687	0.0242	3.35419e-05	DSF1 DPC29 YHB1 RIE1 SPL2 MIA40 MST1 MRPL31CMC1 HAP4 FBA1 GPX1 PAM17 MRPL20 HSP104 COX19 GRX8CIP1
YPR015C	0.1493	0.0269	0.000613402	YHB1 MAM33 FAS1 PIR1 YKL162C APE2 HAP4 YNK1FBA1 MRPL20
Met4p	0.209	0.0217	0.000764015	DPC29 BTN2 YHB1 SPL2 MAM33 MIA40 PIR1 PIR3 HAP4FBA1 UGP1 MRS4 YML131W HSP10
Wtm2p	0.0896	0.0355	0.0009716	RIE1 SFK1 GPX1 HSP104 COX19 CIP1
Yrr1p	0.4179	0.0146	0.00255383	FES1 EHT1 HSP78 CEM1 SSA4 BTN2 YHB1 RIE1 SPL2OPI3 SRY1 FAS1 PIR1 PIR3 MRPL31 HAP4 APE1 FBA1 MDM35RGT1 UGP1 GLG1 PTR2 HSP104 GRX8 YML131W HSP10 CIP1
Mot3p	0.2388	0.018	0.00274523	MZM1 DPC29 YHB1 SPL2 MAM33 SRY1 MRPL38 MRPL31CMC1 HAP4 YNK1 MRPL13 HEL1 GLG1 HSP104 HSP10
Tog1p	0.0896	0.0275	0.00413991	RIE1 SPL2 SFK1 GPX1 HSP104 CIP1
Rpi1p	0.0746	0.0287	0.00562601	RIE1 SFK1 GPX1 HSP104 CIP1
Com2p	0.0746	0.0286	0.00578344	RIE1 SPL2 SFK1 HSP104 CIP1
Zap1p	0.1493	0.02	0.00637362	YHB1 SPL2 MRP49 PIR3 MRPL31 YNK1 MDM35 BYE1MRPL20 PTR2
Rgm1p	0.1642	0.0186	0.00806825	DPC29 YHB1 RIE1 MAM33 SDH3 MRPL31 HAP4 SFK1GPX1 HSP104 CIP1
Pul4p	0.0299	0.037	0.0139577	RIE1 SPL2
YPR196W	0.0597	0.024	0.0198973	RIE1 SFK1 HSP104 CIP1
Sdd4p	0.0448	0.0248	0.0265804	RIE1 SFK1 CIP1
Mal13p	0.0299	0.0286	0.0277129	SPL2 DID4
Yhp1p	0.209	0.0144	0.0335531	YHB1 RIE1 MAM33 MRPL38 PIR1 MRPL31 MDM35 SFK1GPX1 MRPL20 HSP104 GRX8 YNL122C CIP1
Flo8p	0.209	0.0143	0.0349258	RIE1 SPL2 MAM33 SDH3 MRPL31 SFK1 GPX1 MRP17PAM17 HSP104 YML131W YNL122C CIP1 HSK3
Rds1p	0.0746	0.0192	0.0350915	RIE1 SFK1 GPX1 HSP104 CIP1
Gat4p	0.1045	0.0172	0.0353036	DPC29 YHB1 MAM33 MST1 CMC1 HAP4 MRPL13
Sok2p	0.4179	0.0122	0.035322	IRA1 HSP78 SSA4 DPC29 YHB1 RIE1 SPL2 MAM33 SRY1MRP49 YKL162C SDH3 MRPL31 HAP4 APE1 CYT2 SFK1 RGT1GPX1 HEL1 GLG1 MRPL20 PTR2 HSP104 COX19 GRX8YML131W YMR090W
Stb3p	0.0149	0.0286	0.0423662	SPL2
Znf1p	0.0299	0.0222	0.0521642	GPX1 CIP1
Pho2p	0.209	0.0131	0.0659695	YHB1 RIE1 MRP49 SDH3 APE1 SRX1 YNK1 MDM35 SFK1GPX1 COX19 GRX8 YML131W YNL122C
Spt2p	0.0299	0.0198	0.0688796	PIR3 YNL122C
Tbs1p	0.0299	0.0196	0.0705072	SPL2 PTR2
Stp4p	0.0448	0.017	0.0828786	RIE1 SFK1 CIP1
Mga2p	0.209	0.0126	0.0868404	FES1 EHT1 SSA4 BTN2 RIE1 RCN1 APE2 APE1 UGP1GPX1 DID4 HSP104 YML131W YMR090W
Yap1p	0.8955	0.0099	0.0906007	FES1 EHT1 HSP78 MZM1 DSF1 SSA4 DPC29 BTN2 YHB1RIE1 MAM33 OPI3 SRY1 EAP1 MIA40 MST1 FAS1 COY1 MRPL38MRP49 PIR1 PIR3 YKL162C RCN1 RPS27A RSM22 SDH3 MRPL31CMC1 HAP4 APE1 CYT2 SRX1 YNK1 FBA1 MDM35 SFK1 RGT1GPX1 BYE1 MRP17 DID4 MRPL13 HEL1 DID2 MRS4 GLG1 PAM17MRPL20 TVP38 PTR2 HSP104 COX19 GRX8 YML131W YMR090WYNL122C HSP10 RRG7 CIP1
Aro80p	0.0896	0.014	0.106135	SPL2 RPS27A BYE1 MRP17 HSP10 RRG7
Thi2p	0.1493	0.0125	0.124798	SPL2 RPS27A SDH3 MRPL31 CMC1 YNK1 MDM35 MRP17HSP10 RRG7
Hms1p	0.209	0.0119	0.129339	YHB1 SPL2 MAM33 MST1 MRPL38 RPS27A MRPL31CMC1 HAP4 MDM35 SFK1 MRP17 MRPL13 HSP10
Usv1p	0.0299	0.0149	0.130987	SPL2 EAP1
Opi1p	0.0746	0.0133	0.138855	EHT1 YHB1 OPI3 FAS1 HSP10
Rox1p	0.1642	0.0121	0.13935	YHB1 SPL2 MAM33 PIR1 MRPL31 HAP4 FBA1 SFK1 UGP1MRPL20 TVP38
War1p	0.0149	0.0135	0.152949	SPL2
Gcr2p	0.2239	0.0114	0.159527	EHT1 HSP78 SPL2 EAP1 PIR3 SDH3 HAP4 APE1 SRX1YNK1 FBA1 SFK1 GPX1 PTR2 CIP1
Gis1p	0.1045	0.0119	0.184141	YHB1 MAM33 FAS1 MRP49 HAP4 CYT2 YNK1
Aft1p	0.194	0.011	0.209057	CEM1 YHB1 PIR3 YKL162C RCN1 HAP4 APE1 SRX1GPX1 MRS4 GLG1 YML131W HSK3
Cup9p	0.1791	0.011	0.2132	SPL2 MRPL38 RPS27A MRPL31 CMC1 YNK1 MDM35MRP17 PTR2 GRX8 HSP10 RRG7
Rph1p	0.1194	0.0112	0.223664	DPC29 SPL2 MAM33 MST1 APE1 CYT2 YNK1 PAM17
Tod6p	0.0149	0.01	0.241528	CIP1
Rme1p	0.1045	0.0108	0.259415	DPC29 YHB1 MAM33 MST1 HAP4 MRPL13 COX19
Tye7p	0.194	0.0105	0.262529	MZM1 SPL2 MRPL38 RPS27A MRPL31 CMC1 YNK1MDM35 MRP17 MRPL20 GRX8 HSP10 RRG7
Ppr1p	0.0299	0.0104	0.271693	SPL2 MRPL38
Rds2p	0.0896	0.0107	0.274065	SPL2 RPS27A MRP17 DID2 HSP10 RRG7
Rtg1p	0.0448	0.0106	0.274579	SPL2 PTR2 GRX8
Rsc30p	0.0448	0.0106	0.276684	YHB1 APE1 GLG1
Hms2p	0.0149	0.0088	0.286957	SPL2
Haa1p	0.1045	0.0105	0.289806	SPL2 EAP1 RCN1 SDH3 GPX1 PAM17 HSP104
Nrg2p	0.0149	0.0087	0.293941	PTR2
Swi4p	0.209	0.0102	0.294092	DPC29 BTN2 RIE1 SRY1 PIR1 PIR3 APE1 MDM35 SFK1GPX1 MRPL20 PTR2 HSP104 CIP1
Rim101p	0.2687	0.0101	0.29568	BTN2 YHB1 SPL2 MAM33 MIA40 RSM22 MRPL31 MDM35BYE1 MRP17 DID4 DID2 GLG1 PAM17 SIS2 MRPL20 PTR2YML131W
Mac1p	0.0597	0.0103	0.297654	RIE1 SFK1 HSP104 CIP1
Arg80p	0.0597	0.0101	0.312548	RIE1 SFK1 HSP104 CIP1
Hap2p	0.2388	0.0099	0.335579	DSF1 SPL2 EAP1 MRPL38 RPS27A SDH3 MRPL31 CYT2YNK1 MDM35 MRP17 MRPL13 PAM17 MRPL20 GRX8 HSP10
Eds1p	0.0149	0.0074	0.366419	CEM1
YLR278C	0.0597	0.0094	0.369199	RIE1 SFK1 HSP104 CIP1
Gat3p	0.0896	0.0096	0.376132	YHB1 RIE1 COY1 PIR1 HAP4 GPX1
Ino4p	0.2537	0.0096	0.399194	EHT1 SPL2 MAM33 MIA40 MST1 MRPL38 MRP49 RSM22MRPL31 APE1 CYT2 SRX1 MDM35 MRP17 MRPL13 PAM17MRPL20
Mth1p	0.0448	0.0086	0.412093	RIE1 EAP1 CIP1
Kar4p	0.1194	0.0093	0.419898	HSP78 SSA4 BTN2 SPL2 RPS27A UGP1 HSP104 HSP10
Asg1p	0.0299	0.0078	0.438714	SPL2 SDH3
Ino2p	0.209	0.0093	0.447078	EHT1 HSP78 DSF1 DPC29 SPL2 OPI3 FAS1 COY1 PIR3MRPL31 MDM35 GLG1 MRPL20 CIP1
Mig1p	0.0746	0.0086	0.468804	SPL2 MRPL31 MDM35 MRPL20 YML131W
Hal9p	0.0299	0.0073	0.475804	EHT1 PTR2
Yap7p	0.0896	0.0086	0.480597	YHB1 SPL2 RPS27A YNK1 MRP17 HSP10
YJL206C	0.0149	0.0058	0.483263	SPL2
Gal4p	0.1642	0.009	0.487526	MZM1 SPL2 MRPL38 RPS27A MRPL31 CMC1 YNK1MDM35 MRP17 HSP10 RRG7
Put3p	0.1045	0.0086	0.499428	DSF1 DPC29 YHB1 SPL2 RPS27A FBA1 HSP10
Msn1p	0.0299	0.007	0.509431	SPL2 RPS27A
Sut2p	0.0149	0.0054	0.525141	HAP4
Wtm1p	0.0149	0.0053	0.533822	SPL2
Hsf1p	0.2388	0.0089	0.536161	FES1 HSP78 MZM1 BTN2 YHB1 MAM33 SRY1 PIR3 SDH3MRPL31 APE1 CYT2 MRP17 HSP104 YMR090W HSP10
Crz1p	0.1194	0.0085	0.536468	FES1 CEM1 BTN2 YHB1 MRPL31 CMC1 HAP4 MDM35
Urc2p	0.0299	0.0066	0.544227	RIE1 CIP1
Pip2p	0.1791	0.0087	0.548953	MZM1 SPL2 MRPL38 RPS27A MRPL31 CMC1 YNK1MDM35 MRP17 GRX8 HSP10 RRG7
Ash1p	0.0299	0.0065	0.555518	CEM1 SPL2
Dal80p	0.0149	0.005	0.564739	SPL2
Fzf1p	0.0149	0.0049	0.575621	MRS4
Hap5p	0.0448	0.0068	0.599635	YHB1 APE1 RRG7
Cha4p	0.0149	0.0046	0.607096	RIE1
Yap3p	0.0299	0.006	0.615663	SPL2 HSP10
Tda9p	0.0149	0.0045	0.627101	SPL2
Sip4p	0.0149	0.0044	0.63198	IRA1
Arg81p	0.0299	0.0057	0.64562	SPL2 CYT2
Ume6p	0.1791	0.0082	0.646446	EHT1 YHB1 RIE1 SPL2 MAM33 PIR1 PIR3 APE1 SRX1PTR2 COX19 YML131W
Sef1p	0.0149	0.004	0.691021	SPL2
Yox1p	0.1194	0.0074	0.698985	RIE1 MAM33 PIR1 PIR3 HAP4 SFK1 YML131W CIP1
Arr1p	0.1194	0.0074	0.700087	IRA1 CEM1 SPL2 HAP4 RGT1 UGP1 MRS4 GLG1
Rof1p	0.0149	0.0039	0.705552	RCN1
Xbp1p	0.1791	0.0078	0.70767	EHT1 CEM1 YHB1 RIE1 SRY1 MST1 PIR1 SDH3 APE1UGP1 TVP38 RRG7
Swi5p	0.0448	0.0059	0.714	SPL2 RPS27A HSP10
Sfl1p	0.0597	0.0064	0.714267	DSF1 PIR3 RCN1 SRX1
Ixr1p	0.2985	0.0082	0.726064	HSP78 MZM1 DSF1 SSA4 PIR1 PIR3 APE2 APE1 CYT2SFK1 RGT1 UGP1 GPX1 HEL1 MRS4 GLG1 PTR2 GRX8YMR090W YNL122C
Mga1p	0.0896	0.0068	0.744793	SPL2 MIA40 MRPL31 MRP17 DID2 MRPL20
Aca1p	0.0149	0.0035	0.7547	DID2
Smp1p	0.0149	0.0035	0.761612	SPL2
Hap3p	0.0149	0.0034	0.776564	SPL2
Stp2p	0.0448	0.0054	0.781094	SPL2 YKL162C SRX1
Mig2p	0.0149	0.0033	0.782947	GLG1
Cad1p	0.0448	0.0053	0.787083	SPL2 HAP4 SRX1
Ace2p	0.0597	0.0058	0.787247	RIE1 RPS27A DID2 HSP10
Cst6p	0.3582	0.0081	0.794089	EHT1 MZM1 YHB1 RIE1 SPL2 OPI3 SRY1 EAP1 MIA40FAS1 MRPL38 MRP49 YKL162C RPS27A MRPL31 CMC1 APE1MDM35 GPX1 SIS2 HSP104 YML131W YMR090W YNL122C
Rgt1p	0.0299	0.0045	0.800117	RIE1 HSP10
Mss11p	0.0448	0.005	0.832483	APE1 PTR2 YML131W
Rsf2p	0.0896	0.0061	0.840047	YHB1 RIE1 RCN1 HAP4 MRPL20 YNL122C
Stp1p	0.0746	0.0058	0.841635	SPL2 YKL162C SRX1 DID4 GRX8
Aft2p	0.0299	0.0041	0.844426	SPL2 GPX1
Gln3p	0.2687	0.0075	0.858734	FES1 EHT1 SSA4 DPC29 BTN2 RIE1 MAM33 COY1 APE2MRPL31 CMC1 APE1 MDM35 HSP104 GRX8 HSP10 RRG7 CIP1
Rtg3p	0.0448	0.0045	0.88557	APE1 PTR2 YML131W
Leu3p	0.0299	0.0037	0.888051	SPL2 APE2
Mcm1p	0.1642	0.0066	0.890616	HSP78 RIE1 RPS27A HAP4 SFK1 BYE1 GLG1 HSP104COX19 YMR090W CIP1
Dal82p	0.0597	0.0049	0.892499	SPL2 PIR1 SDH3 MRP17
Pdr3p	0.7761	0.0087	0.89566	FES1 HSP78 MZM1 DSF1 SSA4 DPC29 BTN2 YHB1 RIE1SPL2 MAM33 SRY1 MIA40 MST1 COY1 MRPL38 MRP49 PIR3YKL162C RCN1 RPS27A RSM22 SDH3 MRPL31 CMC1 APE1CYT2 SRX1 YNK1 MDM35 SFK1 RGT1 UGP1 GPX1 BYE1 MRP17MRPL13 HEL1 DID2 MRS4 GLG1 PAM17 MRPL20 TVP38 PTR2HSP104 GRX8 YML131W YMR090W YNL122C HSP10 RRG7
Hac1p	0.1343	0.0062	0.903076	DSF1 YHB1 MAM33 MIA40 FAS1 HAP4 FBA1 SFK1 PTR2
Upc2p	0.0149	0.0024	0.908336	MAM33
Ifh1p	0.0149	0.0024	0.914001	PIR3
Bas1p	0.3284	0.0073	0.920629	HSP78 DSF1 SSA4 BTN2 YHB1 RIE1 SPL2 PIR3 YKL162CRCN1 SDH3 HAP4 APE1 SRX1 YNK1 SFK1 GPX1 HEL1 PTR2HSP104 YML131W YMR090W
Hcm1p	0.0149	0.0023	0.923762	SPL2
Sum1p	0.0299	0.0032	0.938813	YHB1 SPL2
Gzf3p	0.0149	0.0021	0.941253	SPL2
Adr1p	0.0448	0.0038	0.945081	SPL2 MRPL31 MDM35
Nrg1p	0.0149	0.002	0.95341	PTR2
Tos8p	0.0149	0.0019	0.960268	CIP1
Sfp1p	0.3433	0.007	0.965602	FES1 SSA4 BTN2 YHB1 RIE1 PIR3 RPS27A SDH3 CMC1HAP4 APE1 SRX1 YNK1 GPX1 BYE1 MRP17 DID4 MRPL13 GLG1PTR2 HSP104 YMR090W HSP10
Ecm22p	0.0299	0.0028	0.969943	MRPL31 PTR2
Skn7p	0.0746	0.0043	0.970326	YHB1 MRPL31 MDM35 DID2 YNL122C
Yap5p	0.0448	0.0034	0.973374	FES1 SPL2 YML131W
Oaf1p	0.0448	0.0033	0.979915	SSA4 PIR3 YML131W
Hap1p	0.0149	0.0016	0.981668	YHB1
Gat1p	0.209	0.0057	0.987737	HSP78 MZM1 YHB1 RIE1 SPL2 MST1 PIR3 SDH3 YNK1RGT1 UGP1 GLG1 HSP104 YMR090W
Rfx1p	0.0299	0.0024	0.989706	SPL2 MRP17
Mbp1p	0.0448	0.0029	0.990784	IRA1 FAS1 CIP1
Gcn4p	0.7313	0.0081	0.990892	FES1 IRA1 EHT1 HSP78 DSF1 SSA4 DPC29 BTN2 YHB1RIE1 SPL2 MAM33 SRY1 MIA40 MST1 FAS1 COY1 MRPL38MRP49 PIR3 YKL162C RCN1 RPS27A RSM22 SDH3 MRPL31CMC1 HAP4 YNK1 FBA1 MDM35 RGT1 UGP1 GPX1 MRP17 DID2MRS4 GLG1 PAM17 MRPL20 TVP38 PTR2 HSP104 GRX8YML131W YMR090W HSP10 RRG7 CIP1
Gcr1p	0.1045	0.0043	0.991774	HSP78 HAP4 APE1 YNK1 FBA1 GLG1 YMR090W
Stb5p	0.0448	0.0029	0.991949	HSP78 BTN2 CIP1
Reb1p	0.0448	0.0029	0.992265	APE1 BYE1 YMR090W
Pho4p	0.0597	0.0033	0.992282	IRA1 FAS1 MDM35 SFK1
Rlm1p	0.0149	0.0014	0.992494	APE1
Abf1p	0.0896	0.0039	0.994269	SSA4 MRP49 MDM35 GPX1 BYE1 YNL122C
Mig3p	0.1045	0.0042	0.994354	HSP78 RIE1 SFK1 GLG1 PTR2 YMR090W CIP1
Sko1p	0.0299	0.0022	0.994771	RIE1 YML131W
Met28p	0.4925	0.0069	0.997594	FES1 IRA1 EHT1 HSP78 MZM1 CEM1 YHB1 RIE1 SPL2SRY1 MIA40 MST1 FAS1 PIR1 YKL162C RCN1 RSM22 SDH3CYT2 YNK1 FBA1 UGP1 DID4 MRS4 GLG1 PAM17 SIS2 TVP38HSP104 COX19 GRX8 YNL122C HSP10
Hap4p	0.0299	0.0018	0.998783	EHT1 HSP104
Pdr1p	0.5224	0.0067	0.999807	FES1 HSP78 MZM1 SSA4 DPC29 BTN2 YHB1 SPL2MAM33 EAP1 MIA40 FAS1 PIR1 RCN1 APE2 RPS27A RSM22CYT2 SRX1 YNK1 FBA1 MDM35 SFK1 RGT1 UGP1 MRS4 SIS2MRPL20 TVP38 PTR2 COX19 GRX8 YML131W HSP10 RRG7
Fhl1p	0.0896	0.0031	0.999813	PIR3 RCN1 SFK1 GPX1 HEL1 GRX8
Tup1p	0.1493	0.0037	0.999959	HSP78 RIE1 EAP1 RSM22 UGP1 GPX1 SIS2 PTR2YML131W YMR090W
Msn4p	0.1194	0.0032	0.99998	FES1 IRA1 SSA4 BTN2 FAS1 PIR3 RPS27A DID2
Rpn4p	0.597	0.0069	0.999981	FES1 IRA1 EHT1 HSP78 MZM1 BTN2 YHB1 RIE1 OPI3SRY1 EAP1 MIA40 FAS1 PIR1 RPS27A RSM22 HAP4 APE1 CYT2SRX1 YNK1 FBA1 MDM35 SFK1 RGT1 UGP1 MRPL13 MRS4GLG1 MRPL20 TVP38 PTR2 HSP104 COX19 GRX8 YML131WHSP10 RRG7 CIP1 HSK3
Tec1p	0.2687	0.0047	0.999992	SPL2 EAP1 MST1 MRP49 YKL162C SDH3 APE1 CYT2RGT1 GPX1 BYE1 HEL1 GLG1 MRPL20 GRX8 YML131WYMR090W YNL122C
Rap1p	0.1343	0.0033	0.999996	BTN2 YHB1 FAS1 APE2 HAP4 APE1 MDM35 RGT1 RRG7
Cin5p	0.0746	0.0023	0.999996	SPL2 RPS27A MDM35 MRP17 HSP10
Msn2p	0.1791	0.0037	0.999998	FES1 IRA1 BTN2 YHB1 SPL2 OPI3 FAS1 PIR1 PIR3RPS27A SRX1 FBA1
Ste12p	0.2388	0.0042	0.999999	DSF1 SPL2 COY1 MRP49 PIR1 PIR3 RCN1 APE2 HAP4APE1 SRX1 MDM35 BYE1 SIS2 MRPL20 PTR2
Cbf1p	0.4328	0.0056	1	FES1 IRA1 EHT1 DSF1 RIE1 SPL2 SRY1 EAP1 MIA40MRP49 PIR1 PIR3 RCN1 HAP4 CYT2 YNK1 SFK1 DID2 MRS4GLG1 PAM17 MRPL20 PTR2 HSP104 COX19 GRX8 YML131WYMR090W CIP1
Fkh2p	0.0299	0.001	1	SPL2 YML131W
Fkh1p	0.0448	0.0011	1	PIR1 RPS27A YML131W
Met31p	0.3284	0.0043	1	DSF1 YHB1 SRY1 MIA40 MST1 MRP49 RCN1 RPS27ASDH3 CYT2 SRX1 FBA1 HEL1 DID2 GLG1 SIS2 MRPL20 PTR2GRX8 YML131W YNL122C RRG7
Met32p	0.0299	0.0004	1	SPL2 YML131W

## Sheet: Inhibitors M437
Transcription factors supressing transcription of downregulated genes in M437[L] cells
Documented regulations are filtered by:
- Expression evidence;
- TF acting as inhibitor.
Transcription Factor	% in user set	% in S. cerevisiae	p-value	Target ORF/Genes
Mga2p	0.4123	0.0785	0	TPS1 YBR137W ATG42 ARA1 EHT1 SDS24 PDI1 ABP1STF1 YDL124W TMA17 GPD1 NTH1 SED1 GGA1 YDR391C SAM2PRB1 UBC8 OTU1 STR3 ARI1 PYC1 PNC1 UFD1 VPS62 ECL1CRH1 RTA1 HUA1 YSC84 CRG1 PFK26 BCY1 IRC24 HYR1 TPK1FBP26 INO1 KDX1 RCN1 MRP8 GFA1 YET1 GPX1 MET14 FMP46CKI1 NCW2 GSY2 ECM38 VRP1 NDI1 NGL3 CMP2 FMS1 ADD37YMR315W GOR1 ZWF1 YNL208W NNR1 YGP1 YNL134C YIP3PBI2 SIS1 CIT1 MNT4 STI1 PEP12 TPO4 YOR289W YPL247C…
Yrr1p	0.4882	0.0538	1.392e-12	AIM3 TPS1 YBR137W ATG42 EHT1 SDS24 CHA1 RBK1INH1 STF1 YDL124W GPD1 NTH1 SED1 KIN1 CPR1 ITR1 SAM2HSP31 CHO1 FCY21 MET6 YMR31 STR3 HNM1 PYC1 ALG13PMC1 VPS62 CRH1 MGA1 ENO1 SLT2 CRG1 PRM5 COX5B HYR1GTT1 TPK1 CIS3 INO1 SNA3 MET3 OPI3 AAD10 PIR3 KDX1 SDH1GFA1 CWP2 CWP1 MDH1 CAP1 MET14 FMP46 SRL3 SDH2 AHP1CKI1 NCW2 GSY2 HSP60 PEX30 NDI1 HUG1 EIS1 YMR085WYMR103C NCW1 YMR315W GOR1 ZWF1 YNL208W NNR1 PSD1Y…
Opi1p	0.1517	0.0853	1.17355e-08	EHT1 YDL124W ITR1 SAM2 HSP31 CHO1 MET6 HNM1GPC1 CHO2 EPT1 INO1 SNA3 MHO1 OPI3 URA8 USB1 CKI1YLR173W YMR084W YMR315W GOR1 ZWF1 PSD1 YNL134CYIP3 PBI2 INO4 YOL107W TPO4 FAS2 CUR1
Rgm1p	0.1801	0.0644	1.1501e-06	TPS1 ATG42 SDS24 GYP7 YDL124W YET3 GPD1 SED1SAM2 PNC1 GPC1 SLT2 YET1 GPX1 SDH2 NCW2 GSY2 NDI1NGL3 CUE4 YMR084W YMR103C YMR315W GOR1 YNL208WNNR1 YGP1 POR1 CIT1 TPO4 YOR289W YPL247C TPK2 PEP4YPL088W ACH1 YBR056W TDH1
Bas1p	0.5592	0.0394	1.32951e-05	TPS1 YBR137W ARA1 SDS24 YCL049C MXR2 YCR102CPAU3 GYP7 INH1 STF1 YDL124W TMA17 YET3 GPD1 NTH1 SED1AFR1 KIN1 GGA1 YDR391C ITR1 SAM2 HSP31 PRB1 PCM1 UBC8FCY21 MET6 DDI2 OTU1 YMR31 STR3 ARI1 PNC1 PMC1 UFD1VPS62 ECL1 CHO2 RTA1 ENO1 HUA1 SLT2 COX6 CRG1 PRM5SDP1 PFK26 BCY1 IRC24 HYR1 TPK1 FBP26 INO1 SNA3 MHO1URA8 AAD10 PIR3 KDX1 RCN1 SDH1 MRP8 GFA1 MDH1 YET1GPX1 FMP46 SRL3 SDH2 NCW2 ECM38 PEX30 NDI1 NGL…
Tog1p	0.0853	0.0826	2.15309e-05	ATG42 SDS24 GYP7 YET3 GPD1 GPC1 GPX1 GSY2 NDI1YMR084W YMR103C GOR1 NNR1 YGP1 POR1 CIT1 TPO4YPL247C
Cup2p	0.1943	0.0551	2.37394e-05	CHA1 YET3 HSP31 GPC1 ENO1 IRC24 HYR1 INO1 SNA3CWP2 CWP1 MDH1 GPX1 SDH2 AHP1 USB1 YLR173W NCW2GSY2 NDI1 YMR084W YMR103C GOR1 NNR1 PSD1 YGP1 POR1PBI2 CIT1 INO4 TPO4 YOR289W YPL247C YPL088W HTC1 AIM2SSA1 ACH1 YBR071W MPM1 TDH1
Rph1p	0.1848	0.0546	4.60614e-05	ATG42 SDS24 YCL049C MXR2 STF1 KIN1 GGA1 SDH6UBC8 ALG13 ECL1 GPC1 XKS1 YSC84 PFK26 IRC24 HYR1 GTT1TPK1 OSH6 SDH2 YLR173W COA4 ECM38 PEX30 FSH2YMR315W NNR1 YGP1 PBI2 GSP2 TPK2 PEP4 RNY1 AIM2 SCS22YBR053C YJL070C MPM1
Com2p	0.0711	0.0857	5.52487e-05	SDS24 GYP7 YET3 GPD1 GPC1 IRC24 NCW2 GSY2 NDI1YMR084W YMR103C YGP1 CIT1 TPO4 YPL247C
Wtm2p	0.0664	0.0828	0.000132608	TPS1 SDS24 GYP7 GPD1 SLT2 GPX1 GSY2 NDI1YMR084W YMR103C YGP1 CIT1 TPO4 YPL247C
Nrg2p	0.0521	0.0957	0.000138242	INH1 MTC3 DOG2 COX6 SDP1 COX5B NDI1 GOR1 NNR1GSP2 QCR2
Met4p	0.1611	0.0526	0.000285719	YCL049C YET3 GPD1 SDH6 ITR1 HSP31 MET6 ENO1PRM5 INO1 PIR3 MRP8 CWP2 CWP1 MDH1 MET14 SRL3 SDH2COA4 GSY2 HSP60 NDI1 HUG1 HSC82 YNL208W YGP1 YIP3PBI2 ALD6 ACH1 YBR053C YBR071W IML2 TDH1
Tbs1p	0.0427	0.0882	0.000819905	YCR102C CWP2 CWP1 HUG1 YGP1 YNL134C POR1TPO4 SCS22
Stp2p	0.1374	0.0519	0.000950821	YBR137W ARA1 GYP7 YDL124W PRB1 FCY21 PYC1ECL1 RTA1 CRG1 INO1 MHO1 AAD10 KDX1 FMP46 NCW2YMR085W ADD37 YGP1 YIP3 PBI2 CIT1 GSP2 TPO4 YOR289WYPL088W YBR053C YBR056W TDH1
Pho2p	0.2227	0.0441	0.0014222	YBR137W YCL049C YCR102C PAU3 INH1 YDL124W YET3GPD1 NTH1 SDH6 YDR391C HSP31 FCY21 MET6 RTA1 ENO1COX6 CRG1 COX5B IRC24 SNA3 AAD10 MDH1 GPX1 FMP46SDH2 YLR173W NCW2 COA4 ECM38 NDI1 HUG1 ADD37 GOR1YGP1 YNL134C PBI2 CIT1 PEP12 GSP2 YOR289W PBI1 YPL088WACH1 TDH1 YLR361C-A MCO10
Zap1p	0.1185	0.05	0.00326877	CHA1 YDL124W SED1 PRB1 MET6 PYC1 ALG13 PRM5INO1 MHO1 PIR3 GFA1 CWP1 MET14 USB1 YLR173W ADD37YMR315W YGP1 INO4 YOR289W FAS2 PEP4 YPL088W TDH1
Stp1p	0.1754	0.0426	0.00797727	YBR137W ARA1 CHA1 GYP7 YDL124W SAM2 PRB1FCY21 MET6 YFR035C STR3 PYC1 ECL1 RTA1 CRG1 INO1 MHO1MET3 AAD10 KDX1 MET14 FMP46 NCW2 YMR085W ADD37ZWF1 YGP1 YIP3 PBI2 CIT1 GSP2 TPO4 YOR289W YPL088WYBR053C YBR056W TDH1
Rsc30p	0.0711	0.0528	0.00979422	YDL124W TMA17 YDR391C UBC8 DOG2 COX5B PFK26INO1 COA4 PEX30 YNL134C PBI2 TPO4 YPL247C ACH1
Rpi1p	0.0474	0.0575	0.0138956	SDS24 GYP7 YET3 RTA1 GPX1 GSY2 NDI1 YMR103CTPO4 YPL247C
Xbp1p	0.2749	0.0378	0.0143645	YBR137W EHT1 ABP1 GYP7 INH1 CDC48 TMA17 SED1YER152C PYC1 CRH1 XKS1 MGA1 HUA1 DOG2 COX5B BCY1DOT5 HAL5 CIS3 SDH1 GFA1 CWP2 CWP1 SRL3 SSA2 CKI1NCW2 GSY2 ECM38 NGL3 NAB6 CUE4 FMS1 EIS1 YMR084WYMR085W NCW1 ADD37 GOR1 PSD1 YGP1 YNL134C CIT1 MNT4SKM1 GCY1 BAG7 PBI1 YPL088W HTC1 QCR2 CYS3 SSA1 ACH1YBR071W IML2 KAR2
Sok2p	0.3886	0.0358	0.0146422	AIM3 TPS1 ARA1 SDS24 CHA1 GYP7 INH1 YDL124WTMA17 NTH1 SED1 AFR1 KIN1 CPR1 GGA1 YDR391C ITR1HSP31 UBC8 MTC3 PNC1 PMC1 ECL1 XKS1 MGA1 ENO1 HUA1COX6 COX5B PFK26 GTT1 TPK1 FBP26 INO1 BBC1 MHO1 SSC1AAD10 SDH1 MRP8 CWP2 CWP1 MDH1 GPX1 MET14 FMP46SDH2 YLR173W NCW2 GSY2 HSP60 NDI1 NGL3 NAB6 EIS1YMR084W YMR085W YMR262W NNR1 PSD1 YGP1 POR1 PBI2CIT1 PEP12 GCY1 BAG7 GSP2 TPO4 YOR289W YPL247C PEP4RNY1 ALD6 CU…
Sut1p	0.1422	0.0411	0.0239578	STF1 YDL124W ITR1 MET6 ARI1 MGA1 DOG2 COX6 INO1MET3 SSC1 CWP2 CWP1 MDH1 GPX1 SDH2 HSP60 NDI1 CUE4CPR3 HUG1 YMR315W GOR1 ZWF1 YGP1 POR1 TPO4 ALD6QCR2 ACH1
Sdd4p	0.0332	0.0579	0.0266051	GYP7 SLT2 YMR103C YGP1 POR1 PEP4 YPL088W
Mot3p	0.1659	0.0395	0.028524	SDS24 CHA1 YCL049C YCR102C PAU3 AFR1 ITR1 SAM2CHO1 FCY21 OTU1 YFR035C CHO2 RTA1 COX6 PRM5 COX5BDOT5 INO1 MHO1 MET14 SDH2 COA4 GSY2 NDI1 CPR3 HUG1PBI2 PAU20 INO4 TPO4 MBF1 TPK2 ACH1 TDH1
Gcr2p	0.2322	0.0372	0.0310302	AIM3 TPS1 YBR137W EHT1 ABP1 YCR102C PAU3YDL124W GPD1 NTH1 YDR391C UBC8 ARI1 PYC1 PNC1 MGA1ENO1 COX6 COX5B PFK26 SNA3 MHO1 URA8 PIR3 SDH1 MDH1GPX1 SRL3 SDH2 USB1 NCW2 GSY2 NDI1 FMS1 FSH2YMR315W GOR1 YNL208W NNR1 YGP1 YNL134C CIT1 GCY1YOR289W SCS22 ACH1 YBR053C YBR071W TDH1
Sef1p	0.0569	0.0476	0.0357648	YBR137W YET3 HYR1 SNA3 CWP2 YET1 MET14 CUE4YNL208W YNL134C YIP3 PBI1
Gat1p	0.3981	0.0344	0.036342	AIM3 TPS1 ATG42 ARA1 SDS24 YCP4 RBK1 STF1 CDC48YDL124W TMA17 GPD1 NTH1 SED1 KIN1 GGA1 YDR391C HSP31UBC8 CHO1 OTU1 YMR31 PNC1 PMC1 UFD1 VPS62 CBP4 CRH1XKS1 YSC84 SDP1 BCY1 DOT5 IRC24 TPK1 CIS3 BBC1 MHO1URA8 PIR3 CWP2 OSH6 FMP46 SDH2 USB1 CKI1 YLR173WGSY2 HSP60 ECM38 PEX30 VRP1 NDI1 NGL3 NAB6 CUE4 CMP2NCW1 GOR1 NNR1 PSD1 YGP1 YNL134C POR1 PBI2 SIS1 STI1GCY1 VPS17 ISN1 DDP1 GSP2 YOR289W YPL247C TPK2…
Rds1p	0.0569	0.046	0.0453397	SDS24 GYP7 YDL124W PPM1 COX5B GPX1 GSY2YMR084W YMR103C YGP1 TPO4 YPL247C
YPR015C	0.0758	0.043	0.0484867	SDS24 CHO1 COX6 INO1 SDH1 CWP2 MDH1 SDH2HSP60 ECM38 POR1 SIS1 CIT1 GCY1 ACH1 TDH1
Ume6p	0.2464	0.0353	0.063097	EHT1 YCL049C PAU3 AFR1 HSP31 PRB1 MET6 DDI2YFR035C STR3 ARI1 PYC1 ECL1 CRH1 MGA1 CRG1 PRM5COX5B PFK26 ARC15 BCY1 DOT5 IRC24 HYR1 GTT1 CIS3 INO1MET3 PIR3 MDH1 MET14 SRL3 SSA2 USB1 YLR173W NCW2ECM38 FMS1 GOR1 YGP1 CIT1 PAU20 INO4 YOL107W GCY1RNY1 YPL088W CYS3 SSA1 YBR071W IML2 TDH1
Stp4p	0.0379	0.0455	0.0766632	YET3 NDI1 YMR103C YGP1 POR1 CIT1 TPO4 YPL247C
YPR196W	0.0332	0.0419	0.121351	SDS24 ECL1 NDI1 YMR103C YGP1 TPO4 YPL247C
Rof1p	0.0474	0.0386	0.144622	YFR035C RTA1 PRM5 RCN1 CWP2 SRL3 NCW2 FSH2CYS3 KAR2
Mac1p	0.0664	0.0362	0.171143	SDS24 GYP7 GPD1 HNM1 PMC1 NCW2 GSY2 NDI1YMR084W YMR103C YGP1 CIT1 SSA1 TDH1
Flo8p	0.1564	0.0337	0.175173	ATG42 SDS24 GYP7 YDL124W TMA17 YET3 GPD1 GPC1PRM5 IRC24 GPX1 SDH2 SSA2 NCW2 GSY2 NDI1 CPR3 CMP2YMR084W YMR103C YMR315W GOR1 YGP1 POR1 YIP3 CIT1INO4 TPO4 YPL247C PEP4 ALD6 YLR361C-A MCO10
Spt2p	0.019	0.0396	0.178696	YDL124W CPR1 PIR3 YMR085W
Arg80p	0.0664	0.0354	0.19112	YET3 CWP2 YET1 SDH2 GSY2 NDI1 YMR084W YMR103CYMR315W NNR1 YGP1 CIT1 TPO4 YPL247C
Tda9p	0.0332	0.0312	0.343654	PYC1 ECL1 YLR173W YMR315W ZWF1 PBI1 SSA1
Gat3p	0.09	0.0303	0.397771	YBR137W ATG42 YET3 SAM2 MET6 XKS1 COX6 INO1GPX1 SDH2 GSY2 NDI1 ZWF1 PSD1 YGP1 POR1 CIT1 STI1SCS22
Haa1p	0.0948	0.0299	0.420247	GYP7 YET3 HSP31 ECL1 EPT1 SNA3 RCN1 CWP2 YET1GPX1 NCW2 GSY2 YMR084W GOR1 NNR1 POR1 YIP3 YOR289WYPL247C YPL088W
Gat4p	0.0569	0.0296	0.424664	CDC48 SAM2 CHO1 COX6 INO1 SDH2 USB1 NDI1 YGP1SHR5 STI1 ACH1
Cha4p	0.0284	0.0278	0.457516	ATG42 CHA1 FCY21 GSY2 YGP1 PAU20
Pul4p	0.0047	0.0185	0.477678	INO4
YLR278C	0.0569	0.0282	0.491603	SDS24 GPD1 MGA1 GSY2 NDI1 YMR084W YMR103CYGP1 CIT1 TPO4 YPL247C TDH1
Sfl1p	0.0853	0.0287	0.494231	RBK1 AFR1 RTA1 CHS7 PRM5 CIS3 MOG1 PIR3 RCN1MRP8 CWP2 SRL3 NCW2 FSH2 YNL208W SKM1 PEP12 MCO10
Znf1p	0.0095	0.0222	0.500369	GPX1 YGP1
Dot6p	0.019	0.0252	0.509139	PYC1 ECL1 YMR085W YGP1
Tod6p	0.0095	0.02	0.571943	PYC1 ECL1
Nrg1p	0.0616	0.0261	0.619013	INH1 MTC3 PYC1 DOG2 COX6 SDP1 COX5B NDI1 GOR1NNR1 GSP2 QCR2 SSA1
Hap2p	0.2133	0.0279	0.635013	YBR137W MXR2 YCP4 YET3 SED1 YFR035C YMR31YGL242C ALG13 PNC1 ECL1 HUA1 CHS7 PRM5 ARC15 IRC24HYR1 HAL5 CIS3 SNA3 MRP8 CWP2 CWP1 YET1 CAP1 MET14FMP46 AHP1 NCW2 COA4 CUE4 CPR3 ADD37 FSH2 YNL208WNNR1 YNL134C YIP3 MNT4 YOR289W MBF1 YPL088W HTC1SCS22 MPM1
Mig3p	0.218	0.0276	0.677468	GYP7 NTH1 YDR391C ITR1 HSP31 PRB1 UBC8 CHO1YGL242C ARI1 HNM1 PMC1 VPS62 GPC1 CRH1 XKS1 RTA1MGA1 PRM5 SDP1 COX5B GTT1 SNA3 URA8 AAD10 SDH1ECM38 HUG1 FMS1 EIS1 NCW1 ZWF1 YNL208W PSD1 YGP1MNT4 SHR5 PEP12 GSP2 TPO4 YOR289W FAS2 PEP4 YPL088WCYS3 YBR053C
Yox1p	0.1327	0.026	0.737515	CHA1 GYP7 STF1 SED1 AFR1 ECL1 CRH1 RTA1 ENO1CHS7 PIR3 GFA1 NCW2 COA4 GSY2 NDI1 EIS1 YMR103C NCW1YGP1 YNL058C BAG7 TPK2 YPL088W HTC1 ALD6 ACH1YBR071W
Rtg1p	0.0284	0.0212	0.73882	IRC24 SDH2 CPR3 YMR315W YNL208W PEP4
Arr1p	0.1327	0.026	0.739368	TPS1 ATG42 ARA1 YCL049C MXR2 RBK1 STF1 TMA17YDR391C PRB1 GPC1 APM2 IRC24 SNA3 FMP46 GSY2 NDI1NAB6 GOR1 YNL134C POR1 PBI2 CIT1 GCY1 VPS17 QCR2 EDE1YBR053C
Rox1p	0.109	0.0253	0.758803	CPR1 ITR1 SAM2 CRH1 RTA1 EPT1 COX5B INO1 MOG1SDH1 CWP2 CWP1 MDH1 SDH2 NDI1 CUE4 HUG1 FMS1 YIP3SIS1 CIT1 ACH1 YBR071W
Eds1p	0.0095	0.0147	0.772263	CRG1 POR1
Aft2p	0.0521	0.0226	0.783234	TPS1 MXR2 YDL124W HSP31 UBC8 FCY21 ECL1 GTT1GPX1 AHP1 GCY1
Swi4p	0.1659	0.0256	0.808048	ATG42 SDS24 YCL049C YCR102C GYP7 YDL124W YET3AFR1 PRB1 ECL1 GPC1 RTA1 PRM5 PIR3 GFA1 GPX1 SRL3NCW2 GSY2 ECM38 CUE4 FMS1 YMR084W YMR103C YMR315WGOR1 NNR1 YGP1 YNL134C CIT1 PEP12 TPO4 PEP4 YPL088WYBR056W
Hal9p	0.0237	0.0183	0.824766	EHT1 YCR102C CWP1 YGP1 YNL134C
Yap1p	0.8199	0.0287	0.83247	AIM3 TPS1 YBR137W ARA1 EHT1 SDS24 CHA1 PDI1MXR2 YCP4 RBK1 YCR102C PAU3 GYP7 STF1 YDL124W TMA17YET3 GPD1 NTH1 SED1 AFR1 KIN1 CPR1 GGA1 SDH6 YDR391CPPM1 ITR1 SAM2 HSP31 PRB1 PCM1 UBC8 CHO1 FCY21 OTU1YFR035C YMR31 YGL242C MTC3 STR3 GTS1 ARI1 PYC1 ALG13PNC1 PMC1 UFD1 VPS62 ECL1 GPC1 CHO2 CLC1 CRH1 XKS1RTA1 MGA1 ENO1 HUA1 APM2 YSC84 SLT2 DOG2 EPT1 CRG1PRM5 SDP1 COX5B PFK26 ARC15 BCY1 DOT5 HYR1 GTT1 HA…
Hms2p	0.0047	0.0088	0.852704	INH1
Mal33p	0.0664	0.0219	0.862186	YCL049C KDX1 RCN1 MRP8 GFA1 CWP1 MDH1 YET1CAP1 MET14 OSH6 FMP46 GOR1 POR1
Smp1p	0.0237	0.0173	0.863091	MHO1 SDH1 INO4 SCS22 YBR053C
Mot2p	0.0047	0.0081	0.886606	KDX1
Mig2p	0.0237	0.0166	0.888916	AFR1 UBC8 DOG2 PFK26 YMR103C
Mig1p	0.0569	0.0206	0.889158	AFR1 PRB1 PCM1 MET6 ARI1 ECL1 DOG2 TPK1 INO1GSY2 YMR085W YMR103C
Hsf1p	0.2133	0.025	0.894639	TPS1 YCL049C MXR2 YDL124W GGA1 PRB1 UBC8 CHO1YFR035C YGL242C PYC1 ALG13 ECL1 CBP4 CRG1 PFK26 BCY1HYR1 INO1 PIR3 HSP60 NDI1 CPR3 HUG1 YMR085W ADD37HSC82 YMR315W GOR1 YNL208W YGP1 YNL134C POR1 SIS1CIT1 STI1 PEP12 VPS17 YOR289W MBF1 CUR1 SSA1 ACH1YBR053C MPM1
Gis1p	0.0569	0.0204	0.897108	GPD1 SAM2 HSP31 YSC84 COX6 TPK1 MDH1 SDH2 NDI1YMR262W GSP2 ACH1
Usv1p	0.0047	0.0075	0.911028	YBR053C
Hap5p	0.0379	0.0182	0.911202	YBR137W CHO1 YFR035C MTC3 INO1 ECM38 HUG1YBR053C
Mbp1p	0.109	0.0225	0.913419	CHA1 PRB1 MET6 PYC1 GPC1 MGA1 EPT1 CHS7 INO1CWP2 CWP1 CAP1 USB1 CUE4 HUG1 POR1 YIP3 INO4 ISN1HSP82 PEP4 ACH1 YBR071W
Sut2p	0.0095	0.0108	0.917642	ECL1 MGA1
Ino2p	0.1706	0.0239	0.918784	EHT1 PDI1 PAU3 NTH1 YFR035C PYC1 CHO2 CRH1 RTA1EPT1 INO1 SNA3 SSC1 OPI3 PIR3 CWP1 SRL3 SSA2 CKI1 GSY2HSP60 PEX30 HUG1 HSC82 ZWF1 PSD1 POR1 YOL107WYOR289W HSP82 FAS2 PEP4 HTC1 ACH1 IML2 KAR2
Cst6p	0.3649	0.026	0.923931	TPS1 ATG42 ARA1 EHT1 SDS24 CHA1 STF1 YDL124WTMA17 GPD1 NTH1 SED1 AFR1 GGA1 ITR1 HSP31 PRB1 UBC8CHO1 MET6 STR3 GTS1 PYC1 PMC1 ECL1 GPC1 CRH1 XKS1RTA1 YSC84 CRG1 PRM5 COX5B PFK26 DOT5 TPK1 INO1 MHO1OPI3 SDH1 MRP8 CWP2 GPX1 OSH6 FMP46 SSA2 USB1 CKI1YLR173W COA4 GSY2 ECM38 NDI1 NGL3 CMP2 YMR315WGOR1 YNL208W NNR1 YGP1 YNL134C POR1 PBI2 CIT1 INO4STI1 GCY1 YOR289W FAS2 TPK2 PEP4 RNY1 ALD6 ACH1YBR053C YB…
Aft1p	0.1232	0.022	0.947261	TPS1 YCP4 PAU3 STF1 SED1 SDH6 UBC8 CHO1 PYC1ECL1 RTA1 CRG1 INO1 PIR3 KDX1 RCN1 GPX1 GSY2 HUG1ADD37 YGP1 PAU20 BAG7 GSP2 PBI1 MCO10
Yhp1p	0.0948	0.0206	0.958693	ATG42 SDS24 PRM5 COX5B GPX1 COA4 NDI1 NGL3YMR084W YMR103C YMR315W GOR1 YGP1 POR1 CIT1 TPO4YPL247C YPL088W ACH1 YBR071W
Kar4p	0.0806	0.0197	0.961403	SDS24 YDR391C RTA1 MGA1 CHS7 CIS3 CWP1 NCW2YMR085W YNL058C SIS1 PAU20 INO4 YOL107W HSP82 ALD6EDE1
Gsm1p	0.0047	0.0059	0.963032	YNL208W
Gcn4p	0.8009	0.0279	0.965074	AIM3 TPS1 ARA1 EHT1 SDS24 CHA1 MXR2 YCP4 RBK1YCR102C PAU3 GYP7 INH1 STF1 YDL124W TMA17 GPD1 NTH1SED1 AFR1 KIN1 GGA1 SDH6 ITR1 SAM2 HSP31 PRB1 UBC8CHO1 FCY21 MET6 YER152C DDI2 OTU1 YFR035C YMR31YGL242C MTC3 STR3 GTS1 ARI1 PYC1 ALG13 PNC1 PMC1VPS62 ECL1 CHO2 CLC1 CBP4 CRH1 XKS1 RTA1 MGA1 ENO1HUA1 APM2 YSC84 SLT2 DOG2 COX6 EPT1 CHS7 CRG1 PRM5SDP1 COX5B PFK26 ARC15 BCY1 DOT5 IRC24 HYR1 GTT1 HAL5TPK1 …
Cat8p	0.0047	0.0056	0.969919	YBR053C
Ppr1p	0.0047	0.0052	0.980185	ECL1
Oaf3p	0.0047	0.005	0.984375	ECL1
Hap4p	0.0995	0.0192	0.985232	EHT1 CHA1 YDR391C PCM1 YFR035C ECL1 ENO1 PRM5COX5B ARC15 CIS3 INO1 CWP1 HUG1 PSD1 HTC1 ALD6 CYS3SSA1 YBR071W TDH1
Pdr3p	0.7773	0.0274	0.990861	TPS1 YBR137W ARA1 SDS24 CHA1 YCL049C PDI1 MXR2YCP4 RBK1 YCR102C PAU3 GYP7 STF1 YDL124W TMA17 YET3GPD1 KIN1 CPR1 GGA1 SDH6 YDR391C PPM1 ITR1 HSP31 PRB1PCM1 UBC8 CHO1 FCY21 DDI2 OTU1 YFR035C YMR31 YGL242CMTC3 STR3 GTS1 ARI1 HNM1 PYC1 ALG13 PNC1 PMC1 UFD1VPS62 ECL1 GPC1 CHO2 CLC1 CBP4 XKS1 RTA1 ENO1 HUA1YSC84 SLT2 DOG2 COX6 EPT1 CHS7 CRG1 PRM5 SDP1 PFK26ARC15 BCY1 DOT5 IRC24 HYR1 GTT1 TPK1 CIS3 FBP2…
Sip4p	0.0047	0.0044	0.991779	PYC1
Sfp1p	0.3744	0.0241	0.993502	YBR137W ARA1 CHA1 YCL049C MXR2 YCP4 RBK1YCR102C INH1 YDL124W SED1 YDR391C HSP31 CHO1 YMR31MTC3 ARI1 PYC1 PMC1 VPS62 ECL1 COX6 CHS7 CRG1 PRM5SDP1 COX5B PFK26 HYR1 CIS3 INO1 AAD10 PIR3 KDX1 CWP1MDH1 YET1 GPX1 FMP46 SDH2 SSA2 AHP1 NCW2 ECM38 NDI1NGL3 HUG1 CMP2 EIS1 YMR103C ADD37 HSC82 GOR1 YNL134CPBI2 SIS1 CIT1 MNT4 SKM1 MSB4 SHR5 INO4 STI1 PEP12 GCY1YOR289W YPL247C HSP82 PEP4 YPL088W HTC1 ALD6 CUR1…
Rdr1p	0.0047	0.0043	0.993558	ECL1
Hap3p	0.0095	0.0067	0.994086	IRC24 SCS22
Rme1p	0.0427	0.0139	0.994349	ITR1 SAM2 COX6 HYR1 INO1 SDH2 USB1 YMR315WYNL134C
Mcm1p	0.1611	0.0203	0.994531	TPS1 YBR137W ARA1 SDS24 YCL049C TMA17 GGA1HSP31 PNC1 UFD1 PFK26 HAL5 TPK1 SNA3 MRP8 MDH1 SDH2GSY2 NDI1 EIS1 YMR103C GOR1 YGP1 SIS1 CIT1 INO4 PEP12TPO4 YOR289W MBF1 PBI1 YPL247C YPL088W IML2
Urc2p	0.0095	0.0066	0.994651	YMR103C YGP1
Upc2p	0.019	0.0096	0.995208	PYC1 COX5B INO1 CWP2
Ash1p	0.0095	0.0065	0.995284	ITR1 YLR173W
Gzf3p	0.0237	0.0106	0.995627	FCY21 GPC1 YGP1 YIP3 BNA3
Ecm22p	0.0474	0.014	0.99623	CHO1 CHS7 COX5B INO1 CUE4 HUG1 YIP3 GCY1 BNA3TDH1
Asg1p	0.0047	0.0039	0.996568	YOL107W
Met28p	0.5735	0.0255	0.997205	AIM3 TPS1 EHT1 SDS24 YCL049C MXR2 YCP4 YCR102CPAU3 GYP7 STF1 YDL124W TMA17 YET3 SED1 KIN1 CPR1 GGA1YDR391C PPM1 SAM2 PRB1 PCM1 UBC8 CHO1 MET6 YER152COTU1 YMR31 STR3 GTS1 HNM1 ALG13 PNC1 PMC1 ECL1 GPC1CHO2 XKS1 MGA1 ENO1 HUA1 APM2 DOG2 EPT1 CRG1 COX5BARC15 DOT5 IRC24 GTT1 TPK1 CIS3 FBP26 SNA3 BBC1 URA8RCN1 MRP8 GFA1 CWP2 CWP1 YET1 OSH6 SRL3 SDH2 SSA2YLR173W NCW2 HSP60 ECM38 PEX30 VRP1 NDI1 CUE4 CM…
Arg81p	0.0095	0.0057	0.998437	YLR173W INO4
Stb5p	0.0758	0.0154	0.998728	TPS1 SDS24 GPD1 GGA1 ALG13 XKS1 URA8 FMS1YMR315W NNR1 SIS1 YPL247C TPK2 RNY1 CUR1 ACH1
Cad1p	0.0237	0.0089	0.999479	GPD1 HSP31 MGA1 COX6 CWP2
Tos8p	0.019	0.0077	0.999568	YCR102C RTA1 PRM5 COX5B
Yap3p	0.0047	0.003	0.999607	BBC1
Gcr1p	0.1327	0.0173	0.999652	STF1 YDL124W YDR391C UBC8 DDI2 STR3 PYC1 PNC1ENO1 COX6 PRM5 PFK26 TPK1 MHO1 URA8 SDH1 MDH1 SDH2NDI1 FMS1 YMR085W GOR1 YGP1 CIT1 YOR289W PBI1 ACH1TDH1
Mth1p	0.0047	0.0029	0.999721	SSA1
Rfx1p	0.0474	0.0118	0.999737	STR3 ALG13 ECL1 INO1 MHO1 NCW2 CUE4 HUG1 NNR1MNT4
Rsf2p	0.0616	0.0131	0.999747	ITR1 VPS62 COX6 CIS3 RCN1 MET14 NDI1 CPR3 FSH2GOR1 SKM1 ALD6 CYS3
Ifh1p	0.0095	0.0047	0.999777	CHA1 PIR3
Rtg3p	0.0284	0.009	0.999846	YLR173W ECM38 HUG1 POR1 PEP4 SSA1
Dal81p	0.0047	0.0027	0.99988	YLR173W
Crz1p	0.0521	0.0116	0.99991	CHA1 GPD1 MET6 INO1 CWP2 CWP1 MDH1 AHP1 NGL3SIS1 ACH1
Pho4p	0.0758	0.0134	0.99994	AIM3 CHA1 AFR1 UBC8 CHO1 ALG13 GPC1 XKS1 INO1MOG1 CWP1 SDH2 YGP1 PBI2 FAS2 ACH1
Skn7p	0.0711	0.013	0.999941	AFR1 CPR1 PNC1 CRG1 INO1 KDX1 CWP1 AHP1 COA4CUE4 HUG1 YNL134C POR1 PEP4 YPL088W
Hap1p	0.019	0.0066	0.999956	SAM2 SDH1 HUG1 CIT1
Rim101p	0.1374	0.0163	0.999958	CHA1 INH1 TMA17 YET3 AFR1 GGA1 HSP31 PRB1 PCM1UBC8 CHO1 FCY21 GTS1 CLC1 CRH1 CRG1 PRM5 HAL5 COA4NAB6 CPR3 GOR1 YNL208W SKM1 MSB4 PEP12 PEP4 YPL088WHTC1
Adr1p	0.0332	0.009	0.999962	CHO1 COX5B ARC15 SDH1 YOL107W ALD6 ACH1
Aro80p	0.0047	0.0023	0.999975	YBR053C
Put3p	0.0332	0.0086	0.999982	SDS24 ENO1 INO1 MOG1 HUG1 ACH1 TDH1
Ixr1p	0.2085	0.0181	0.999987	AIM3 ATG42 YCL049C PDI1 YCP4 PAU3 CDC48 SED1CHO1 YER152C DDI2 YFR035C STR3 PNC1 PMC1 CLC1 CBP4CRH1 MGA1 HUA1 COX5B PFK26 SNA3 PIR3 GPX1 MET14 SSA2GSY2 ECM38 YMR315W NNR1 PSD1 YGP1 YNL058C CIT1 SKM1PEP4 HTC1 ALD6 CUR1 ACH1 YBR071W IML2 BNA3
Gln3p	0.2038	0.0178	0.99999	YBR137W EHT1 YCL049C YCR102C ITR1 SAM2 PRB1CHO1 FCY21 YFR035C MTC3 VPS62 CHO2 DOG2 CHS7 CRG1INO1 SSC1 URA8 KDX1 CWP1 SSA2 AHP1 USB1 CKI1 NCW2HSP60 ECM38 CUE4 HUG1 HSC82 PSD1 YIP3 SIS1 SKM1 INO4STI1 TPO4 MBF1 HSP82 PEP4 CUR1 YBR053C
Mss11p	0.0142	0.005	0.999991	FCY21 MNT4 PEP4
Tbf1p	0.0047	0.002	0.999998	PFK26
Oaf1p	0.0332	0.0076	0.999999	HSP31 PRB1 PCM1 PIR3 YGP1 AIM2 YBR053C
Leu3p	0.0047	0.0019	0.999999	STR3
Pip2p	0.0758	0.0116	0.999999	YBR137W CHA1 MXR2 YFR035C YMR31 YGL242C MTC3ARC15 MET14 FMP46 CUE4 YMR085W INO4 ALD6 SCS22YBR053C
Sko1p	0.0332	0.0076	0.999999	GPD1 SED1 ECL1 MGA1 KDX1 CWP1 AHP1
Dal82p	0.0237	0.0062	0.999999	YCP4 CWP2 CPR3 YNL058C POR1
Hac1p	0.0806	0.0117	0.999999	PRB1 CIS3 INO1 CWP2 CWP1 MDH1 SDH2 AHP1 USB1YLR173W HUG1 YGP1 PBI2 TPO4 ACH1 TDH1 KAR2
Rds2p	0.0047	0.0018	1	YBR053C
Thi2p	0.019	0.005	1	CRH1 SDH2 NCW2 SCS22
Ace2p	0.0095	0.0029	1	KDX1 CWP1
Hms1p	0.0474	0.0085	1	MTC3 COX6 INO1 MDH1 SDH2 USB1 GSY2 NDI1 YGP1SCS22
Yap7p	0.0095	0.0029	1	HUG1 YBR053C
Sum1p	0.0047	0.0016	1	INO1
Msn2p	0.2749	0.0178	1	CHA1 YCR102C SED1 AFR1 CPR1 ITR1 SAM2 PCM1UBC8 CHO1 FCY21 MET6 YFR035C YGL242C HNM1 PYC1 ECL1GPC1 CHO2 CRH1 ENO1 EPT1 PRM5 DOT5 CIS3 INO1 SNA3MET3 OPI3 PIR3 GFA1 CWP2 CWP1 MET14 SSA2 AHP1 NCW2GSY2 HSP60 FMS1 YMR084W NCW1 HSC82 DFG5 ZWF1 YIP3PBI2 SIS1 SHR5 PBI1 HSP82 FAS2 YPL088W ALD6 EDE1 ACH1YBR056W YBR071W
Fhl1p	0.1137	0.0123	1	YBR137W CHA1 INH1 YET3 YDR391C HNM1 SLT2 CRG1PRM5 COX5B SNA3 PIR3 RCN1 GPX1 FMP46 SRL3 AHP1 GOR1SKM1 PEP12 GCY1 GSP2 YOR289W YBR071W
Reb1p	0.0284	0.0057	1	COA4 YMR085W YGP1 YOR289W PBI1 YPL088W
Msn4p	0.1706	0.0145	1	CHA1 YCR102C AFR1 CPR1 UBC8 MET6 YGL242C PYC1ECL1 PRM5 DOT5 INO1 SNA3 MET3 PIR3 GFA1 CWP2 MET14SSA2 AHP1 NCW2 GSY2 HSP60 FMS1 YMR084W HSC82 ZWF1PBI2 SIS1 SHR5 YOR289W PBI1 HSP82 ALD6 ACH1 YBR056W
Rlm1p	0.0047	0.0014	1	CWP1
Pdr1p	0.545	0.022	1	AIM3 ARA1 CHA1 PDI1 ABP1 YCR102C PAU3 GYP7 INH1CDC48 YDL124W CPR1 SDH6 YDR391C PPM1 SAM2 PRB1 PCM1UBC8 CHO1 YER152C OTU1 YGL242C MTC3 STR3 GTS1 ARI1PYC1 ALG13 PNC1 PMC1 UFD1 VPS62 CHO2 CLC1 CBP4 CRH1RTA1 ENO1 HUA1 APM2 YSC84 SLT2 EPT1 PRM5 ARC15 HYR1CIS3 INO1 BBC1 MET3 SSC1 KDX1 RCN1 GFA1 CWP2 OSH6SSA2 AHP1 USB1 NCW2 COA4 GSY2 HSP60 ECM38 PEX30VRP1 NGL3 NAB6 CUE4 HUG1 YMR084W YMR085W HSC82DFG5 GO…
Yap5p	0.0142	0.0034	1	MTC3 HYR1 TPO4
Phd1p	0.0047	0.0013	1	YFR035C
Cup9p	0.0237	0.0046	1	YGL242C MRP8 CAP1 MET14 YBR053C
Rap1p	0.1848	0.0141	1	PAU3 CDC48 GGA1 YDR391C HSP31 PYC1 ALG13 UFD1CHO2 CBP4 EPT1 INO1 MHO1 SSC1 AAD10 CWP2 MDH1 SDH2USB1 CKI1 HSP60 PEX30 NDI1 NAB6 HUG1 YGP1 YNL134C YIP3CIT1 PAU20 PEP12 YOR289W PBI1 FAS2 YPL088W ACH1YBR071W YJL070C MPM1
Ino4p	0.0758	0.009	1	EHT1 GYP7 PPM1 GTS1 CBP4 RTA1 HUA1 SNA3 MET3YET1 OSH6 FMS1 ADD37 SKM1 YOL107W IML2
Mga1p	0.0047	0.0011	1	INO1
Abf1p	0.0474	0.0065	1	CHA1 SAM2 CLC1 GPX1 COA4 NGL3 YMR085W INO4YOR289W PBI1
Gal4p	0.0095	0.0016	1	YGL242C SCS22
Tup1p	0.1327	0.0105	1	ATG42 YCR102C PAU3 INH1 GPD1 HSP31 PRB1 DDI2YFR035C CRH1 RTA1 SDP1 PFK26 CWP1 GPX1 AHP1 ECM38NDI1 HUG1 GOR1 YNL208W YNL134C PAU20 STI1 BAG7 PEP4RNY1 TDH1
Tye7p	0.0095	0.0016	1	YGL242C MTC3
Rpn4p	0.5308	0.0192	1	AIM3 YBR137W ARA1 EHT1 SDS24 YCL049C PDI1 MXR2RBK1 YCR102C PAU3 GYP7 CDC48 YDL124W TMA17 GPD1SED1 KIN1 CPR1 SDH6 SAM2 HSP31 PRB1 PCM1 FCY21YER152C DDI2 OTU1 YFR035C MTC3 STR3 GTS1 HNM1 PYC1ALG13 PNC1 UFD1 VPS62 GPC1 CHO2 RTA1 MGA1 ENO1 HUA1EPT1 PRM5 COX5B PFK26 ARC15 BCY1 HYR1 CIS3 OPI3 AAD10MDH1 MET14 FMP46 AHP1 USB1 CKI1 YLR173W ECM38 PEX30VRP1 NDI1 NAB6 CUE4 CPR3 HUG1 FMS1 EIS1 YMR084WYMR103C …
Met32p	0.0284	0.0012	1	SAM2 MET6 MET3 MET14 YNL134C CYS3
Ste12p	0.2038	0.0112	1	AIM3 PDI1 MXR2 ABP1 TMA17 SED1 SAM2 MET6YFR035C MTC3 GTS1 MGA1 APM2 YSC84 SDP1 FBP26 INO1MET3 PIR3 KDX1 RCN1 SDH1 SDH2 SSA2 USB1 NCW2 HSP60ECM38 YMR103C ADD37 FSH2 YGP1 PAU20 GCY1 TPO4 PBI1FAS2 PEP4 RNY1 HTC1 QCR2 YBR053C YBR071W
Ndt80p	0.0284	0.0028	1	MXR2 FCY21 HSP60 CPR3 YNL058C FAS2
Fkh1p	0.0379	0.003	1	HSP31 PNC1 CRG1 CIS3 NCW2 YGP1 YNL058C YIP3
Cbf1p	0.4645	0.0188	1	AIM3 TPS1 YBR137W ATG42 ARA1 EHT1 SDS24 YCL049CPDI1 YCP4 GYP7 STF1 YDL124W TMA17 GPD1 NTH1 SED1 KIN1YDR391C PPM1 SAM2 PRB1 MET6 YFR035C YGL242C MTC3STR3 PYC1 PNC1 PMC1 ECL1 CLC1 CRH1 XKS1 MGA1 ENO1SLT2 COX6 CRG1 PRM5 PFK26 BCY1 HYR1 TPK1 CIS3 FBP26SNA3 MHO1 MET3 AAD10 PIR3 RCN1 MRP8 MDH1 YET1 MET14SSA2 USB1 YLR173W NCW2 GSY2 HSP60 ECM38 PEX30 NGL3CPR3 HUG1 EIS1 YMR103C ADD37 YMR315W GOR1 ZWF1YNL2…
Spt23p	0.0095	0.0011	1	FCY21 ECM38
Fkh2p	0.0237	0.0024	1	TMA17 HSP31 PNC1 CRG1 YGP1
Met31p	0.237	0.0098	1	YBR137W YCL049C YCP4 YCR102C NTH1 ITR1 SAM2PRB1 FCY21 MET6 DDI2 OTU1 YFR035C HNM1 PYC1 PMC1CHO2 CBP4 ENO1 DOG2 COX6 EPT1 CRG1 PRM5 HYR1 INO1MET3 RCN1 MET14 USB1 NCW2 COA4 NGL3 CUE4 HUG1 ZWF1YNL058C INO4 YOL107W VPS17 BAG7 ISN1 DDP1 PBI1 PEP4CYS3 YBR053C YBR056W BNA3 KAR2
Tec1p	0.218	0.012	1	ATG42 CHA1 YCL049C TMA17 YET3 SED1 KIN1 UBC8CHO1 FCY21 YFR035C STR3 ALG13 APM2 SDP1 FBP26 MET3AAD10 MDH1 GPX1 MET14 OSH6 FMP46 SDH2 VRP1 EIS1 FSH2YMR262W ZWF1 YGP1 YNL058C POR1 SKM1 MSB4 SHR5 STI1GCY1 PBI1 YPL247C TPK2 RNY1 YPL088W SSA1 SCS22 ACH1YJL070C
